# Supplementary material for: Palatability and Bio-Functionality of Chalky Grains Generated by High-Temperature Ripening and Development of Formulae for Estimating the Degree of Damage Using a Rapid Visco Analyzer of Japonica Unpolished Rice
Source: Foods. 2022 Oct 28;11(21):3422. doi: 10.3390/foods11213422 (PMC9658192; doi:10.3390/foods11213422)
Supplement: Supplementary file 1 [file foods-11-03422-s001.zip]

Archive with 2 entries (2 files):
- figure S1.pptx
- tables.xlsx
