# Supplementary material for: Palatability and Bio-Functionality of Chalky Grains Generated by High-Temperature Ripening and Development of Formulae for Estimating the Degree of Damage Using a Rapid Visco Analyzer of Japonica Unpolished Rice
Source: Foods. 2022 Oct 28;11(21):3422. doi: 10.3390/foods11213422 (PMC9658192; doi:10.3390/foods11213422)
Supplement: Supplementary file 1 [file foods-11-03422-s001.zip › tables.xlsx]

## Sheet: S1,S2,S3
	Supplemental Table S1. Pasting properties of whole unpolished grains in 54 Japonica rice in 2020.												Supplemental Table S2. Pasting properties of chalky unpolished grains in 54 Japonica rice in 2020.													Supplemental Table S3. Pasting properties of original unpolished rice samples in 54 Japonica rice in 2020.
		Max.vis	Mini.vis	Break.d	Fin.vis	Setback	Past. Temp	Consistency	Set/Cons	Max/Min	Max/Fin			Max.vis	Mini.vis	Break.d	Fin.vis	Setback	Past. Temp	Consistency	Set/Cons	Max/Min	Max/Fin				Max.vis	Mini.vis	Break.d	Fin.vis	Setback	Past. Temp	Consistency	Set/Cons	Max/Min	Max/Fin
		(RVU)	(RVU)	(RVU)	(RVU)	(RVU)	(℃)	(RVU)						(RVU)	(RVU)	(RVU)	(RVU)	(RVU)	(℃)	(RVU)							(RVU)	(RVU)	(RVU)	(RVU)	(RVU)	(℃)	(RVU)
	Koshihikari (Niigata A)	303.8 ± 0.2a	113.9 ± 0.6a	189.9 ± 0.5a	216.8 ± 0.9a	-87.0 ± 0.8a	69.7 ± 0.3a	103 ± 0.3a	-0.84 ± 0.0a	2.67 ± 0.0a	1.40 ± 0.0a		Koshihikari (Niigata A)	284.8 ± 0.9a	111.0 ± 0.1a	173.8 ± 1.0a	208.7 ± 0.6a	-76.2 ± 1.5a	70.3 ± 0.3a	97.6 ± 0.5a	-0.78 ± 0.0a	2.57 ± 0.0a	1.4 ± 0.0a			Koshihikari (Niigata A)	318.6 ± 2.4a	117.2 ± 0.5a	201.4 ± 1.9a	225.9 ± 0.7a	`-92.7 ± 1.7a	66.5 ± 2.6a	108.7 ± 0.2a	-0.85 ± 0.01a	2.72 ± 0.01a	1.41 ± 0.01a
	Koshihikari (Niigata B)	307.5 ± 1.4a	117.0 ± 0.5a	190.5 ± 0.8a	221.7 ± 1.1a	-85.8 ± 0.2a	70.0 ± 0.1a	104.7 ± 0.6a	-0.82 ± 0.0a	2.63 ± 0.0a	1.39 ± 0.0a		Koshihikari (Niigata B)	283.1 ± 2.8a	111.3 ± 0.5a	171.8 ± 2.2a	204.5 ± 1.1a	-78.7 ± 1.6a	71.1 ± 0.0a	93.2 ± 0.6a	-0.84 ± 0.0a	2.54 ± 0.0a	1.4 ± 0.0a			Koshihikari (Niigata B)	322.0 ± 1.5a	127.0 ± 1.5b	195.0 ± 2.9a	238.8 ± 1.8b	`-83.3 ± 3.3b	69.0 ± 1.1b	111.7 ± 0.4a	-0.75 ± 0.03b	2.54 ± 0.04b	1.35 ± 0.02a
	Koshihikari (Shimane)	290.5 ± 1.6a	112.6 ± 1.5a	178.0 ± 0.1a	212.6 ± 2.2a	-78.0 ± 0.6a	69.9 ± 0.4a	100.0 ± 0.7a	-0.78 ± 0.0a	2.58 ± 0.0a	1.37 ± 0.0a		Koshihikari (Shimane)	284.5 ± 1.4a	110.6 ± 0.2a	173.9 ± 1.2a	209.9 ± 0.4a	-74.6 ± 1.1a	70.5 ± 0.1a	99.3 ± 0.2a	-0.75 ± 0.0a	2.57 ± 0.0a	1.4 ± 0.0a			Koshihikari (Shimane)	306.8 ± 8.1b	118.0 ± 0.6a	188.8 ± 7.4b	222.3 ± 0.4a	`-84.5 ± 7.7b	69.8 ± 0.2b	104.2 ± 0.3b	-0.81 ± 0.08a	2.60 ± 0.05b	1.38 ± 0.03a
	Koshihikari (Saga)	308.0 ± 0.2a	118.8 ± 0.5a	189.1 ± 0.6a	223.8 ± 0.2a	-84.2 ± 0.4a	69.6 ± 0.1a	105.0 ± 0.3a	-0.80 ± 0.0a	2.59 ± 0.0a	1.38 ± 0.0a		Koshihikari (Saga)	288.4 ± 1.1a	113.1 ± 2.4a	175.3 ± 1.2a	213.5 ± 2.7a	-74.9 ± 1.5a	70.2 ± 0.0a	100.4 ± 0.3a	-0.75 ± 0.0b	2.55 ± 0.0a	1.4 ± 0.0a			Koshihikari (Saga)	323.7 ± 1.1a	126.5 ± 0.8b	197.2 ± 1.9a	236.5 ± 0.2b	`-87.2 ± 1.4b	69.7 ± 0.1b	110.0 ± 0.6a	-0.79 ± 0.03a	2.56 ± 0.03b	1.37 ± 0.01a
	Koshihikari (Fukushima)	287.9 ± 1.3a	114.3 ± 0.5a	173.6 ± 0.8a	217.7 ± 0.7a	-70.2 ± 0.6a	69.6 ± 0.1a	103.3 ± 0.2a	-0.68 ± 0.0a	2.52 ± 0.0a	1.32 ± 0.0a		Koshihikari (Fukushima)	271.1 ± 1.0b	108.2 ± 0.9a	162.9 ± 1.9b	211.8 ± 1.8a	-59.2 ± 2.8b	69.7 ± 0.0a	103.7 ± 0.8a	-0.57 ± 0.0c	2.51 ± 0.0a	1.3 ± 0.0a			Koshihikari (Fukushima)	295.3 ± 0.5b	117.9 ± 0.8a	177.5 ± 1.2c	225.5 ± 1.2a	`-69.8 ± 1.6c	68.0 ± 0.5b	107.6 ± 0.4a	-0.65 ± 0.02 c	2.51 ± 0.02b	1.31 ± 0.01a
	Koshihikari (Yamagata A)	298.4 ± 2.9a	122.7 ± 1.4a	174.7 ± 1.5a	229.6 ± 1.6a	-67.8 ± 1.3a	69.5 ± 0.0a	106.9 ± 0.2a	-0.63 ± 0.0a	2.42 ± 0.0a	1.30 ± 0.0a		Koshihikari (Yamagata A)	270.0 ± 1.2b	111.5 ± 0.3a	158.5 ± 1.5b	209.0 ± 0.2a	-61.0 ± 1.4b	69.6 ± 0.1a	97.6 ± 0.10a	-0.62 ± 0.0c	2.42 ± 0.0a	1.3 ± 0.0a			Koshihikari (Yamagata A)	311.5 ± 1.1c	129.3 ± 0.5b	182.2 ± 1.5b	241.2 ± 0.4b	`-70.3 ± 1.5c	69.5 ± 0.2b	111.9 ± 0.1a	-0.63 ± 0.01c	2.41 ± 0.02b	1.29 ± 0.01a
	Koshihikari (Yamagata B)	298.5 ± 0.1a	124.2 ± 0.3a	174.3 ± 0.4a	229.6 ± 0.1a	-69.0 ± 0.1a	69.5 ± 0.1a	105.4 ± 0.4a	-0.65 ± 0.0a	2.40 ± 0.0a	1.30 ± 0.0a		Koshihikari (Yamagata B)	273.2 ± 2.7b	111.1 ± 1.7a	162.0 ± 1.0b	208.4 ± 1.2a	-64.8 ± 1.5b	69.7 ± 0.1a	97.4 ± 0.5a	-0.67 ± 0.0b	2.46 ± 0.0a	1.3 ± 0.0a			Koshihikari (Yamagata B)	312.8 ± 3.1c	127.2 ± 2.1b	185.7 ± 0.9b	236.7 ± 2.2b	`-76.2 ± 0.8c	69.6 ± 0.2b	109.5 ± 0.1a	-0.70 ± 0.01b	2.46 ± 0.02b	1.32 ± 0.00a
	Koshihikari (Ibaragi)	303.3 ± 1.6a	120.3 ± 2.9a	183.0 ± 1.2a	226.5 ± 3.7a	-76.8 ± 2.0a	70.4 ± 0.0a	106.2 ± 0.8a	-0.72 ± 0.0a	2.52 ± 0.0a	1.34 ± 0.0a		Koshihikari (Ibaragi)	301.0 ± 3.9c	112.9 ± 1.3a	188.0 ± 2.7c	211.6 ± 1.9a	-89.3 ± 2.0c	71.2 ± 0.1a	98.7 ± 0.6a	-0.90 ± 0.0d	2.67 ± 0.0a	1.4 ± 0.0a			Koshihikari (Ibaragi)	306.3 ± 3.6b	121.4 ± 0.4a	184.9 ± 3.2b	230.7± 0.4a	`-75.6 ± 3.2c	70.1 ± 0.1b	109.3 ± 0.1a	-0.69 ± 0.03b	2.52 ± 0.02b	1.33 ± 0.01a
	Koshihikari (Toyama)	307.0 ± 0.6a	112.7 ± 0.2a	194.4 ± 0.4a	214.2 ± 0.0a	-92.9 ± 0.6a	70.3 ± 0.2a	101.5 ± 0.2a	-0.92 ± 0.0a	2.73 ± 0.0a	1.43 ± 0.0a		Koshihikari (Toyama)	300.9 ± 0.5c	112.6 ± 1.6a	188.1 ± 2.2c	213.9 ± 2.4a	-87.0 ± 2.9c	71.1 ± 0.1a	101.2 ± 0.7a	-0.86 ± 0.0d	2.67 ± 0.0a	1.4 ± 0.0a			Koshihikari (Toyama)	321.7 ± 4.0a	117.6 ± 1.4a	204.1 ± 2.6a	225.5 ± 2.1a	`-96.2 ± 1.9a	71.0 ± 0.2b	107.9 ± 0.6a	-0.89 ± 0.01a	2.74 ± 0.00a	1.43 ± 0.00a
	Koshihikari (Kyoto)	303.1 ± 0.4a	119.3 ± 0.5a	183.7 ± 0.8a	216.6 ± 1.6a	-86.5 ± 1.9a	70.2 ± 0.0a	97.3 ± 1.1a	-0.89 ± 0.0a	2.54 ± 0.0a	1.40 ± 0.0a		Koshihikari (Kyoto)	300.1 ± 0.7c	115.0 ± 0.2a	185.0 ± 0.5c	212.5 ± 1.0a	-87.6 ± 0.3c	70.6 ± 0.1a	97.4 ± 0.8a	-0.90 ± 0.0d	2.61 ± 0.0a	1.4 ± 0.0a			Koshihikari (Kyoto)	321.0 ± 0.7a	124.1 ± 0.2b	196.9 ± 0.9a	226.4 ± 0.1a	`-94.6 ± 0.6a	70.9 ± 0.0b	102.3 ± 0.2b	-0.93 ± 0.00d	2.59 ± 0.01b	1.42 ± 0.00a
	Koshihikari (Niigata C)	317.0 ± 0.6a	120.5 ± 1.5a	196.5 ± 0.8a	226.5 ± 1.6a	-90.6 ± 0.9a	69.5 ± 0.0a	105.9 ± 0.6a	-0.86 ± 0.0a	2.63 ± 0.6a	1.40 ± 0.0a		Koshihikari (Niigata C)	297.3 ± 0.4c	107.4 ± 0.4a	189.0 ± 0.8c	204.0 ± 0.8a	-93.3 ± 1.1c	70.2 ± 0.0a	96.7 ± 0.4a	-0.97 ± 0.0e	2.77 ± 0.0a	1.5 ± 0.0a			Koshihikari (Niigata C)	325.7 ± 1.2a	127.5 ± 1.8b	198.2 ± 0.6a	237.8 ± 1.8b	`-87.9 ± 0.5b	69.6 ± 0.1b	110.4 ± 0.1a	-0.80 ± 0.00a	2.56 ± 0.03b	1.37 ± 0.00a
	Koshihikari (Yamanashi)	309.8 ± 2.8a	108.3 ± 2.2a	201.5 ± 0.6a	206.2 ± 2.5a	-103.5 ± 0.3a	69.5 ± 0.0a	97.9 ± 0.4a	-1.06 ± 0.0a	2.86 ± 0.0a	1.50 ± 0.0a		Koshihikari (Yamanashi)	299.6 ± 4.2c	100.5 ± 2.7b	199.1 ± 1.6d	193.7 ± 2.6a	-105.9 ± 1.6d	69.6 ± 0.1a	93.2 ± 0.1a	-1.14 ± 0.0a	2.98 ± 0.0a	1.5 ± 0.0a			Koshihikari (Yamanashi)	303.4 ± 0.8b	108.3 ± 0.9a	195.2 ± 0.1a	210.3 ± 0.8c	`-93.2 ± 0.0a	67.6 ± 1.1a	102.0 ± 0.1b	-0.91 ± 0.00d	2.80 ± 0.02a	1.44 ± 0.00a
	Koshihikari (Niigata D)	301.9 ± 0.1a	116.4 ± 0.6a	185.5 ± 0.6a	219.2 ± 0.9a	-87.0 ± 0.8a	70.2 ± 0.1a	102.8 ± 0.3a	-0.80 ± 0.0a	2.59 ± 0.0a	1.38 ± 0.0a		Koshihikari (Niigata D)	286.5 ± 2.4a	112.0 ± 1.8a	174.4 ± 0.6a	206.6 ± 1.2a	-79.9 ± 1.2a	71.6 ± 0.1a	94.5 ± 0.6a	-0.84 ± 0.0a	2.56 ± 0.0a	1.4 ± 0.0a			Koshihikari (Niigata D)	321.3 ± 3.7a	120.9 ± 1.4b	200.5 ± 2.4a	225.9 ± 1.9a	`-95.4 ± 1.8a	71.0 ± 4.4b	105.1 ± 0.6a	-0.91 ± 0.01d	2.66 ± 0.00a	1.42 ± 0.00a
	Koshihikari (Niigata E)	296.1 ± 0.5a	116.3 ± 1.6a	179.8 ± 2.1a	221.4 ± 1.8a	-74.7 ± 2.2a	69.2 ± 0.2a	105.1 ± 0.1a	-0.71 ± 0.0a	2.55 ± 0.0a	1.34 ± 0.0a		Koshihikari (Niigata E)	290.3 ± 1.6c	111.2 ± 1.0a	179.0 ± 0.6c	211.9 ± 0.9a	-78.3 ± 0.7a	69.5 ± 0.0a	100.7 ± 0.1a	-0.78 ± 0.0a	2.61 ± 0.0a	1.4 ± 0.0a			Koshihikari (Niigata E)	299.8 ± 2.8b	117.8 ± 0.7a	182.0 ± 2.1b	226.4 ± 0.9a	`-73.4 ± 1.9c	68.8 ± 0.2b	108.6 ± 0.2a	-0.68 ± 0.02b	2.54 ± 0.01b	1.32 ± 0.01a
	Koshihikari (Niigata F)	305.1 ± 0.2a	114.6 ± 2.7a	190.5 ± 2.9a	216.5 ± 3.5a	-88.6 ± 3.7a	69.8 ± 0.0a	102.0 ± 0.8a	-0.87 ± 0.0a	2.66 ± 0.1a	1.41 ± 0.0a		Koshihikari (Niigata F)	275.0 ± 4.5b	102.8 ± 0.4b	172.3 ± 4.1a	193.5 ± 0.8a	-81.5 ± 3.7c	70.5 ± 0.2a	90.8 ± 0.5a	-0.90 ± 0.0a	2.68 ± 0.0a	1.4 ± 0.0a			Koshihikari (Niigata F)	313.8 ± 0.2c	117.8 ± 1.4a	196.0 ± 1.6a	225.0 ± 2.4a	`-88.8 ± 2.6b	69.0 ± 1.0b	107.2 ± 1.0a	-0.83 ± 0.03a	2.67 ± 0.03a	1.39 ± 0.02a
	Shinnosuke (Niigata)	294.6 ± 2.1a	112.9 ± 1.6a	181.7 ± 0.5a	207.8 ± 2.1a	-86.8 ± 0.0a	68.8 ± 0.4a	94.9 ± 0.5a	-0.92 ± 0.0a	2.61 ± 0.0a	1.42 ± 0.0a		Shinnosuke (Niigata)	266.1 ± 1.1b	103.3 ± 0.5b	162.7 ± 1.5b	185.5 ± 1.1b	-80.6 ± 2.2a	67.0± 1.0a	82.1 ± 0.6a	-0.98 ± 0.0a	2.58 ± 0.0a	1.4 ± 0.0a			Shinnosuke (Niigata)	304.7 ± 0.4b	115.8 ± 1.9a	189.0 ± 1.5a	210.4 ± 2.1c	`-94.3 ± 1.6a	68.6 ± 0.2b	94.6 ± 0.2b	-1.00 ± 0.02e	2.63 ± 0.04a	1.45 ± 0.01b
	Hitomebore (Miyagi)	283.9 ± 1.5a	117.8 ± 1.1a	166.0 ± 2.5a	229.8 ± 2.4a	-54.1 ± 3.9a	68.6 ± 0.1a	112.0 ± 1.4a	-0.48 ± 0.0a	2.41 ± 0.0a	1.24 ± 0.0a		Hitomebore (Miyagi)	253.5 ± 1.7d	102.7 ± 1.0b	150.8 ± 0.7e	195.7 ± 1.5a	-57.8 ± 0.2b	68.0 ± 0.1a	93.0 ± 0.5b	-0.62 ± 0.0b	2.47 ± 0.0a	1.3 ± 0.0a			Hitomebore (Miyagi)	299.2 ± 0.3b	122.3 ± 0.5b	176.9 ± 0.8c	235.3 ± 0.5b	`-63.9 ± 0.8d	68.7 ± 0.2b	113.0 ± 0.1a	-0.57 ± 0.01f	2.45 ± 0.01b	1.27 ± 0.00a
	Oidemai (Kagawa)	262.3 ± 2.1a	106.3 ± 0.5a	156.0 ± 1.6a	223.3 ± 1.1a	-39.0 ± 1.0a	67.5 ± 0.0a	117.0 ± 0.6a	-0.33 ± 0.0a	2.47 ± 0.0a	1.17 ± 0.0a		Oidemai (Kagawa)	249.1 ± 2.5d	96.6 ± 1.0b	152.5 ± 1.5e	208.3 ± 1.3a	-40.8 ± 1.2c	68.0 ± 0.1a	111.7 ± 0.3c	-0.37 ± 0.0c	2.58 ± 0.0a	1.2 ± 0.0a			Oidemai (Kagawa)	275.4 ± 2.2d	114.7 ± 0.4a	160.7 ± 1.8d	235.0 ± 0.2b	`-40.5 ± 2.1e	67.2 ± 0.1a	120.2 ± 0.2c	-0.34 ± 0.02g	2.40 ± 0.01b	1.17 ± 0.01a
	Sasanishiki (Miyagi)	293.3 ± 0.2a	125.2 ± 1.4a	168.1 ± 1.6a	247.8 ± 1.8a	-45.5 ± 1.9a	70.2 ± 0.0a	122.6 ± 0.4a	-0.37 ± 0.0a	2.34 ± 0.0a	1.18 ± 0.0a		Sasanishiki (Miyagi)	271.8 ± 0.1b	112.1 ± 0.1a	159.7 ± 0.2b	223.8 ± 0.2c	-47.9 ± 0.1b	70.0 ± 0.3a	111.8 ± 0.4c	-0.43 ± 0.0c	2.42 ± 0.0a	1.2 ± 0.0a			Sasanishiki (Miyagi)	310.8 ± 1.9c	129.5 ± 0.4b	181.3 ± 2.3b	256.3 ± 0.4d	`-54.5 ± 2.2f	69.8 ± 0.1b	126.8 ± 0.1c	-0.43 ± 0.02g	2.40 ± 0.02b	1.21 ± 0.01a
	Kinumusume (Shimane)	294.1 ± 0.4a	127.0 ± 0.1a	167.0 ± 0.3a	228.4 ± 0.4a	-65.7 ± 0.0a	69.7 ± 0.2a	101.4 ± 0.3a	-0.65 ± 0.0a	2.31 ± 0.0a	1.29 ± 0.0a		Kinumusume (Shimane)	280.1 ± 1.4a	118.1 ± 0.1a	162.0 ± 1.5b	214.0 ± 0.1a	-66.1 ± 1.5b	70.1 ± 0.1a	95.9 ± 0.1c	-0.69 ± 0.0b	2.37 ± 0.0a	1.3 ± 0.0a			Kinumusume (Shimane)	302.4 ± 4.3b	128.6 ± 1.1b	173.8 ± 3.2c	232.3 ± 2.0b	`-70.0 ± 2.3c	70.2 ± 0.3b	103.7 ± 0.9b	-0.68 ± 0.02b	2.35 ± 0.01b	1.30 ± 0.01a
	Fufufu (Toyama)	297.8 ± 1.8a	115.0 ± 1.4a	182.9 ± 0.4a	219.0 ± 1.2a	-78.7 ± 0.6a	70.4 ± 0.3a	104.2 ± 0.2a	-0.75 ± 0.0a	2.59 ± 0.0a	1.36 ± 0.0a		Fufufu (Toyama)	287.2 ± 0.0a	107.4 ± 0.0a	179.8 ± 0.0a	203.5 ± 0.2a	-83.7 ± 0.2a	70.5 ± 0.2a	96.0 ± 0.c	-0.87 ± 0.0d	2.67 ± 0.0a	1.4 ± 0.0a			Fufufu (Toyama)	302.4 ± 1.1b	115.7 ± 0.0a	186.7 ± 0.0b	220.3 ± 0.8a	`-82.1 ± 0.3b	70.9 ± 0.0b	104.5 ± 0.3b	-0.79 ± 0.01a	2.61 ± 0.02a	1.37 ± 0.00a
	Akitakomachi (Akita)	285.8 ± 0.4a	121.0 ± 0.8a	164.8 ± 1.2a	232.8 ± 1.1a	-53.0 ± 1.5a	69.2 ± 0.4a	111.7 ± 0.3a	-0.47 ± 0.0a	2.36 ± 0.0a	1.23 ± 0.0a		Akitakomachi (Akita)	261.5 ± 1.9d	111.7 ± 0.3a	149.8 ± 1.6e	214.7 ± 0.1a	-46.8 ± 1.9b	70.1 ± 0.2a	103.0 ± 0.2c	-0.45 ± 0.0e	2.34 ± 0.0a	1.2 ± 0.0a			Akitakomachi (Akita)	298.0 ± 3.2b	124.3 ± 3.3b	173.8 ± 0.1c	239.0 ± 3.8b	`-59.1 ± 0.6f	69.4 ± 0.0b	114.7 ± 0.5a	-0.52 ± 0.01f	2.40 ± 0.04b	1.25 ± 0.01a
	Yumeshizuku (Saga)	328.9 ± 1.6a	126.2 ± 1.0a	202.7 ± 2.6a	229.0 ± 0.8a	-99.9 ± 2.4a	70.8 ± 0.1a	102.8 ± 0.2a	-0.97 ± 0.0a	2.61 ± 0.0a	1.44 ± 0.0a		Yumeshizuku (Saga)	327.1 ± 2.8e	124.7 ± 1.3a	202.4 ± 4.1d	222.5 ± 1.5c	-104.5 ± 4.3d	70.8 ± 0.3a	97.6 ± 0.27c	-1.07 ± 0.0a	2.62 ± 0.0a	1.5 ± 0.0a			Yumeshizuku (Saga)	342.8 ± 2.8e	133.0 ± 0.5c	209.8 ± 3.3a	235.5 ± 0.1b	`-107.3 ± 2.9g	71.0 ± 0.3b	102.5 ± 0.4b	-1.05 ± 0.02e	2.58 ± 0.03b	1.46 ± 0.01b
	Tsuyahime (Shimane)	315.7 ± 1.0a	145.4 ± 2.2a	170.3 ± 1.2a	258.1 ± 3.1a	-57.6 ± 2.1a	70.8 ± 0.2a	112.7 ± 0.9a	-0.51 ± 0.0a	2.17 ± 0.0a	1.22 ± 0.0a		Tsuyahime (Shimane)	326.2 ± 1.3e	151.7 ± 0.5a	174.5 ± 0.8a	264.4 ± 0.8d	-61.8 ± 0.5b	69.2 ± 2.2a	112.7 ± 0.4c	-0.55 ± 0.0e	2.15 ± 0.0a	1.2 ± 0.0a			Tsuyahime (Shimane)	318.9 ± 0.5a	149.7 ± 2.2d	169.2 ± 1.7c	263.9 ± 2.5d	`-55.0 ± 1.9f	69.9 ± 0.5b	114.2 ± 0.2a	-0.48 ± 0.02f	2.13 ± 0.03c	1.21 ± 0.01a
	Tsugaruroman (Aomori)	279.3 ± 0.9a	120.8 ± 0.3a	158.5 ± 0.6a	234.3 ± 0.8a	-45.0 ± 0.1a	67.4 ± 0.1a	113.5 ± 0.5a	-0.40 ± 0.0a	2.31 ± 0.0a	1.19 ± 0.0a		Tsugaruroman (Aomori)	262.5 ± 1.2d	115.0 ± 0.6a	147.4 ± 1.8e	221.1 ± 0.8c	-41.4 ± 2.0c	67.7 ± 0.0a	106.0 ± 0.2c	-0.39 ± 0.0c	2.28 ± 0.0a	1.2 ± 0.0a			Tsugaruroman (Aomori)	276.8 ± 3.3d	122.3 ± 2.9b	154.5 ± 0.4e	234.9 ± 3.9b	`-41.8 ± 0.6e	67.1 ± 0.2a	112.7 ± 0.9a	-0.37 ± 0.01g	2.26 ± 0.03c	1.18 ± 0.01a
	Sagabiyori (Saga)	261.8 ± 1.5a	123.3 ± 0.8a	138.5 ± 0.8a	247.7 ± 1.1a	-14.1 ± 0.5a	64.9 ± 0.0a	124.4 ± 0.3a	-0.11 ± 0.0a	2.12 ± 0.0a	1.06 ± 0.0a		Sagabiyori (Saga)	251.8 ± 1.3d	123.8 ± 1.7a	128.0 ± 0.4f	239.6 ± 1.8c	-12.3 ± 0.5e	74.8 ± 0.0b	115.8 ± 0.1c	-0.11 ± 0.0f	2.03 ± 0.0a	1.1 ± 0.0a			Sagabiyori (Saga)	263.0 ± 1.1d	124.6 ± 2.4b	138.5 ± 1.2f	245.5 ± 3.1e	`-17.6 ± 2.0h	65.1 ± 0.4a	120.9 ± 0.8c	-0.15 ± 0.02h	2.11 ± 0.03c	1.07 ± 0.01c
	Ginganoshizuku (Iwate)	285.0 ± 0.7a	122.3 ± 1.1a	162.7 ± 1.8a	235.9 ± 1.2a	-49.1 ± 1.9a	69.4 ± 0.0a	113.5± 0.2a	-0.43 ± 0.0a	2.33 ± 0.0a	1.21 ± 0.0a		Ginganoshizuku (Iwate)	281.5 ± 2.9a	113.5 ± 2.2a	168.0 ± 0.7a	214.9 ± 3.3a	-66.6 ± 0.4b	70.3 ± 0.1a	101.4 ±1.1c	-0.66 ± 0.0b	2.48 ± 0.0a	1.3 ± 0.0a			Ginganoshizuku (Iwate)	288.5 ± 2.1d	124.7 ± 2.4b	163.8 ± 0.3d	239.9 ± 2.8b	`-48.6 ± 0.7e	69.6 ± 0.1b	115.2 ± 0.4c	-0.42 ± 0.01g	2.31 ± 0.03b	1.20 ± 0.01a
	Ichihomare (Fukui)	278.2 ± 1.1a	103.1 ± 1.2a	175.1 ± 2.2a	216.3 ± 2.2a	-61.9 ± 3.2a	70.9 ± 0.1a	113.2 ± 1.0a	-0.55 ± 0.0a	2.70 ± 0.0a	1.29 ± 0.0a		Ichihomare (Fukui)	241.6 ± 1.2d	92.3 ± 0.4b	149.3 ± 1.6e	183.9 ± 1.2b	-57.7 ± 0.1b	70.8 ± 0.3a	91.6 ± 1.5b	-0.63 ± 0.0b	2.62 ± 0.0a	1.3 ± 0.0a			Ichihomare (Fukui)	287.8 ± 2.2d	109.8 ± 1.0a	178.0 ± 1.2b	225.5 ± 1.3a	`-62.3 ± 0.9d	70.6 ± 0.1b	115.7 ± 0.3c	-0.54 ± 0.01f	2.62 ± 0.00a	1.28 ± 0.00a
	Morinokumasan (Kumamoto)	261.4 ± 3.0a	107.8 ± 0.9a	153.6 ± 2.1a	212.4 ± 0.8a	-49.0 ± 2.2a	68.1 ± 0.1a	104.6 ± 0.1a	-0.47 ± 0.0a	2.42 ± 0.0a	1.23 ± 0.0a		Morinokumasan (Kumamoto)	248.5 ± 0.1d	102.4 ± 0.7b	146.04 ± 0.8e	199.1 ± 1.5a	-49.4 ± 1.6b	67.6 ± 0.1a	96.7 ± 0.8c	-0.51 ± 0.0e	2.43 ± 0.0a	1.2 ± 0.0a			Morinokumasan (Kumamoto)	267.0 ± 0.2d	115.2 ± 0.6a	151.8 ± 0.8e	220.4 ± 0.7a	`-46.6 ± 0.9e	68.0 ± 0.3b	105.2 ± 0.1a	-0.44 ± 0.01g	2.32 ± 0.01c	1.21 ± 0.00a
	Seitennohekireki (Aomori)	280.1 ± 2.6a	129.4 ± 2.4a	150.7 ± 0.2a	250.6 ± 2.5a	-29.5 ± 0.1a	69.0 ± 0.0a	121.3 ± 0.1a	-0.24 ± 0.0a	2.17 ± 0.0a	1.12 ± 0.0a		Seitennohekireki (Aomori)	272.3 ± 1.2b	123.7 ± 1.2a	148.5 ± 1.2e	240.8 ± 1.2c	-31.5 ± 1.2c	68.8 ± 1.2a	117.1 ± 1.2c	-0.27 ± 0.0c	2.20 ± 1.2a	1.1 ± 0.0a			Seitennohekireki (Aomori)	292.1 ± 0.8b	133.2 ± 0.1c	158.9 ± 0.8d	257.1 ± 0.2d	`-35.0 ± 0.9e	69.1 ± 0.2b	123.9 ± 0.1c	-0.28 ± 0.01h	2.19 ± 0.01c	1.14 ± 0.00a
	Toyohashi 1 go (Aichi)	338.9 ± 1.7a	125.1 ± 0.6a	213.8 ± 1.1a	218.0 ± 0.6a	-120.9 ± 1.1a	70.9 ± 0.1a	92.9 ± 0.1a	-1.30 ± 0.0a	2.71 ± 0.0a	1.55 ± 0.0a		Toyohashi 1 go (Aichi)	351.0 ± 4.9e	117.4 ± 2.8a	233.6 ± 2.1d	211.3 ± 2.5a	-139.6 ± 2.4f	69.6 ± 1.2a	94.0 ± 0.3b	-1.49 ± 0.0a	2.99 ± 0.0a	1.7 ± 0.0a			Toyohashi 1 go (Aichi)	326.0 ± 0.1a	120.7 ± 0.2b	205.3 ± 0.3a	216.6 ± 1.1c	`-109.4 ± 1.0g	67.8 ± 2.4a	95.9 ± 1.3a	-1.14 ± 0.03e	2.70 ± 0.00a	1.50 ± 0.01b
	Sasashigure (Miyagi)	258.2 ± 0.1a	126.3 ± 0.4a	131.9 ± 0.3a	250.2 ± 0.1a	-8.0 ± 0.2a	68.1 ± 0.5a	123.8 ± 0.5a	-0.06 ± 0.0a	2.04 ± 0.0a	1.03 ± 0.0a		Sasashigure (Miyagi)	182.5 ± 0.9f	80.1 ± 0.2a	102.4 ± 1.1g	164.6 ± 0.6b	-18.0 ± 1.5e	69.1 ± 0.0a	84.5 ± 0.4a	-0.21 ± 0.0f	2.28 ± 0.0a	1.1 ± 0.0a			Sasashigure (Miyagi)	216.3 ± 1.6f	103.9 ± 0.9a	112.4 ± 2.5g	212.5 ± 2.4c	`-3.8 ± 3.9i	68.3 ± 0.3b	108.6 ± 1.4a	-0.04 ± 0.04i	2.08 ± 0.03d	1.02 ± 0.02c
	Hatsushimo (Gifu)	298.0 ± 1.8a	123.9 ± 0.5a	174.1 ± 1.3a	238.3 ± 1.6a	-59.7 ± 0.2a	67.8 ± 0.4a	114.4 ± 1.1a	-0.52 ± 0.0a	2.41 ± 0.0a	1.25 ± 0.0a		Hatsushimo (Gifu)	269.9 ± 6.4b	116.8 ± 4.5a	153.2 ± 1.9b	229.9 ± 5.5c	-40.1 ± 0.8c	67.9 ± 0.2a	113.1 ± 1.1c	-0.35 ± 0.0c	2.31 ± 0.0a	1.2 ± 0.0a			Hatsushimo (Gifu)	282.2 ± 0.8d	122.3 ± 0.5b	159.9 ± 1.4d	239.8 ± 1.1b	`-42.4 ± 1.9e	67.5 ± 0.3a	117.5 ± 0.5c	-0.36 ± 0.02g	2.31 ± 0.02c	1.18 ± 0.01a
	Tennotsubu (Fukushima)	322.0 ± 0.9a	138.2 ± 1.5a	183.7 ± 0.6a	255.5 ± 1.7a	-66.5 ± 0.8a	69.4 ± 0.1a	117.3 ± 0.2a	-0.57 ± 0.0a	2.33 ± 0.0a	1.26 ± 0.0a		Tennotsubu (Fukushima)	320.1 ± 0.8e	134.8 ± 0.6c	185.3 ± 0.2c	262.6 ± 0.8d	-57.5 ± 0.1b	70.1 ± 0.1a	127.8 ± 0.1c	-0.45 ± 0.0c	2.37 ± 0.0a	1.2 ± 0.0a			Tennotsubu (Fukushima)	307.2 ± 1.9b	131.4 ± 1.2c	175.8 ± 3.1c	264.6 ± 1.2d	`-42.6 ± 3.2e	69.4 ± 0.2b	133.2 ± 0.1d	-0.32 ± 0.02g	2.34 ± 0.04c	1.16 ± 0.01a
	Hinohikari (Saga)	278.1 ± 0.5a	113.7 ± 1.2a	164.4 ± 0.7a	223.8 ± 1.5a	-54.3 ± 1.0a	66.4 ± 0.0a	110.1 ± 0.3a	-0.49 ± 0.0a	2.45 ± 0.0a	1.24 ± 0.0a		Hinohikari (Saga)	255.8 ± 1.5d	103.2 ± 0.5b	152.6 ± 0.9b	204.5 ± 0.9a	-51.3 ± 0.6b	66.5 ± 0.0a	101.2 ± 0.4c	-0.51 ± 0.0e	2.48 ± 0.0a	1.3 ± 0.0a			Hinohikari (Saga)	263.7 ± 0.5d	110.1 ± 0.4a	153.1 ± 0.8e	220.5 ± 0.7a	`-42.7 ± 1.2e	66.2 ± 0.1a	110.4 ± 0.4a	-0.39 ± 0.01g	2.39 ± 0.01b	1.19 ± 0.01a
	Haenuki (Yamagata)	299.2 ± 2.7a	119.3 ± 3.3a	179.8 ± 0.6a	236.5 ± 4.4a	-62.7 ± 1.6a	70.0 ± 0.0a	117.2 ± 1.1a	-0.53 ± 0.0a	2.51 ± 0.0a	1.27 ± 0.0a		Haenuki (Yamagata)	289.9 ± 0.8a	116.4 ± 1.2a	173.5 ± 0.4a	234.5 ± 1.8c	-55.5 ± 1.0b	70.2 ± 0.0a	118.1 ± 0.6c	-0.47 ± 0.0e	2.49 ± 0.0a	1.2 ± 0.0a			Haenuki (Yamagata)	288.3 ± 0.0d	116.0 ± 0.7a	172.3 ± 0.7c	237.7 ± 1.1b	`-50.6 ± 1.1f	69.9 ± 0.3b	121.7 ± 0.4c	-0.42 ± 0.01g	2.48 ± 0.02b	1.21 ± 0.01a
	Yuudai 21(Tochigi)	332.3 ± 1.1a	101.0 ± 0.8a	231.3 ± 0.2a	193.0 ± 1.2a	-139.3 ± 0.1a	70.6 ± 0.3a	92.0 ± 0.4a	-1.51 ± 0.0a	3.29 ± 0.0a	1.72 ± 0.0a		Yuudai 21(Tochigi)	309.8 ± 2.7c	94.7 ± 0.8b	215.1 ± 1.9d	191.8 ± 1.0b	-118.0 ± 1.7d	70.7 ± 0.3a	97.1 ± 0.2c	-1.21 ± 0.0a	3.27 ± 0.0a	1.6 ± 0.0a			Yuudai 21(Tochigi)	329.7 ± 0.2a	101.0 ± 0.2e	228.7 ± 0.1h	197.9 ± 0.2f	`-131.8 ± 0.0j	70.5 ± 0.1b	97.0 ± 0.1a	-1.36 ± 0.00e	3.27 ± 0.00e	1.67 ± 0.00d
	Harumi (Kanagawa)	363.2 ± 7.2a	129.6 ± 3.6a	233.5 ± 3.6a	232.5 ± 4.5a	-130.7 ± 2.7a	71.7 ± 0.1a	102.8 ± 0.9a	-1.27 ± 0.0a	2.80 ± 0.0a	1.56 ± 0.0a		Harumi (Kanagawa)	362.1 ± 9.8e	125.8 ± 4.5a	236.3 ± 5.3d	225.7 ± 5.5c	-136.4 ± 4.3f	72.2 ± 0.0a	99.9 ± 1.0c	-1.37 ± 0.0a	2.88 ± 0.0a	1.6 ± 0.0a			Harumi (Kanagawa)	356.2 ± 2.8e	126.8 ± 0.8b	229.4 ± 2.1h	231.1 ± 1.1b	`-125.1 ± 1.8j	72.0 ± 0.1b	104.3 ± 0.3a	-1.20 ± 0.01e	2.81 ± 0.01a	1.54 ± 0.01b
	Nijinokirameki (Niigata)	284.7 ± 0.8a	125.6 ± 2.3a	159.0 ± 3.1a	235.7 ± 2.3a	-49.0 ± 3.1a	69.6 ± 0.1a	110.1 ± 0.0a	-0.44 ± 0.0a	2.27 ± 0.0a	1.21 ± 0.0a		Nijinokirameki (Niigata)	281.7 ± 3.3a	120.3 ± 2.1a	161.4 ± 1.2b	235.3 ± 2.0c	-46.3 ± 1.3c	69.7 ± 0.0a	115.0 ± 0.1c	-0.40 ± 0.0c	2.34 ± 0.0a	1.2 ± 0.0a			Nijinokirameki (Niigata)	272.3 ± 3.7d	121.7 ± 2.5b	150.6 ± 1.1e	232.3 ± 2.7b	`-40.0 ± 1.0e	69.3 ± 0.0b	110.6 ± 0.1a	-0.36 ± 0.01g	2.24 ± 0.02c	1.17 ± 0.00a
	Hitomebore (Miyagi)	295.0 ± 0.9a	119.5 ± 1.0a	175.4 ± 0.1a	232.0 ± 1.0a	-63.0 ± 0.1a	67.8 ± 0.6a	112.4 ± 0.0a	-0.56 ± 0.0a	2.47 ± 0.0a	1.27 ± 0.0a		Hitomebore (Miyagi)	283.5 ± 3.1a	112.3 ± 2.9a	170.8 ± 0.2a	230.8 ± 2.7c	-52.7 ± 0.5b	68.0 ± 1.0a	118.2 ± 0.2c	-0.45 ± 0.0c	2.52 ± 0.0a	1.2 ± 0.0a			Hitomebore (Miyagi)	316.5 ± 0.2c	126.8 ± 2.6b	189.7 ± 2.4b	246.7 ± 2.3e	`-69.8 ± 2.1c	67.9 ± 1.6a	120.0 ± 0.1c	-0.58 ± 0.02f	2.50 ± 0.05b	1.28 ± 0.01a
	Hoshizoramai (Tottori)	317.4 ± 1.2a	129.2 ± 2.9a	188.2 ± 1.7a	233.7 ± 4.2a	-83.7 ± 3.1a	69.9 ± 0.1a	104.5 ± 1.4a	-0.80 ± 0.0a	2.46 ± 0.0a	1.36 ± 0.0a		Hoshizoramai (Tottori)	301.0 ± 12.5c	125.0 ± 5.7a	176.0 ± 6.8a	229.8 ± 7.4c	-71.2 ± 5.1a	70.3 ± 0.1a	104.8 ± 1.7c	-0.68 ± 0.0b	2.41 ± 0.0a	1.3 ± 0.0a			Hoshizoramai (Tottori)	320.4 ± 3.7a	132.0 ± 2.9c	188.4 ± 0.8b	239.1 ± 3.2b	`-81.3 ± 0.5b	69.8 ± 0.9b	107.1 ± 0.3a	-0.76 ± 0.00a	2.43 ± 0.02b	1.34 ± 0.00a
	Tsukiakari (Niigata)	307.1 ± 1.5a	148.3 ± 0.2a	158.8 ± 1.7a	260.1 ± 0.4a	-47.0 ± 1.9a	69.7 ± 0.0a	111.8 ± 0.2a	-0.42 ± 0.0a	2.07 ± 0.0a	1.18 ± 0.0a		Tsukiakari (Niigata)	297.9 ± 8.3c	140.3 ± 5.5c	157.6 ± 2.8b	263.4 ± 6.3d	-34.5 ± 2.0c	70.1 ± 0.2a	123.1 ± 0.8c	-0.28 ± 0.0c	2.12 ± 0.0a	1.1 ± 0.0a			Tsukiakari (Niigata)	314.3 ± 0.0c	149.0 ± 3.2d	165.3 ± 3.2d	261.3 ± 3.2d	`-53.0 ± 3.2e	69.6 ± 0.2b	112.3 ± 0.0a	-0.47 ± 0.03f	2.11 ± 0.05c	1.20 ± 0.01a
	Kaguyahime (Miyagi)	265.9 ± 2.4a	112.3 ± 0.8a	153.7 ± 1.5a	229.7 ± 0.9a	-36.2 ± 1.5a	66.7 ± 0.7a	117.5 ± 0.1a	-0.31 ± 0.0a	2.37 ± 0.0a	1.16 ± 0.0a		Kaguyahime (Miyagi)	232.9 ± 1.9d	94.3 ± 0.3b	138.6 ± 1.6f	200.0 ± 1.0a	-32.8 ± 2.9c	64.5 ± 0.1c	105.7 ± 1.3c	-0.31 ± 0.0c	2.47 ± 0.0a	1.2 ± 0.0a			Kaguyahime (Miyagi)	281.4 ± 3.0d	118.0 ± 1.9a	163.4 ± 1.1d	239.0 ± 3.2b	`-42.3 ± 0.2e	67.1 ± 0.1a	121.1 ± 1.3c	-0.35 ± 0.01g	2.39 ± 0.01b	1.18 ± 0.00a
	Akisakari (Fukui)	323.2 ± 4.1a	123.5 ± 1.1a	199.7 ± 2.9a	228.8 ± 1.5a	-94.5 ± 2.5a	71.3 ± 0.1a	105.2 ± 0.4a	-0.90 ± 0.0a	2.62 ± 0.0a	1.41 ± 0.0a		Akisakari (Fukui)	306.9 ± 0.8c	120.6 ± 1.5a	186.3 ± 0.7c	224.7 ± 2.1c	-82.2 ± 1.4a	71.7 ± 0.2a	104.0 ± 0.6c	-0.79 ± 0.0d	2.54 ± 0.0a	1.4 ± 0.0a			Akisakari (Fukui)	332.6 ± 0.6a	128.0 ± 1.6b	204.6 ± 1.1a	238.0 ± 1.7b	`-94.6 ± 1.1a	71.3 ± 0.2b	110.0 ± 0.1a	-0.86 ± 0.01a	2.60 ± 0.03a	1.40 ± 0.01b
	Kazesayaka (Nagano)	261.3 ± 0.4a	115.4 ± 0.1a	145.9 ± 0.5a	223.6 ± 0.2a	-37.7 ± 0.5a	68.2 ± 0.0a	108.2 ± 0.1a	-0.35 ± 0.0a	2.26 ± 0.0a	1.17 ± 0.0a		Kazesayaka (Nagano)	235.1 ± 6.6d	103.3 ± 6.6a	131.8 ± 0.0f	204.3 ± 8.5a	-30.8 ± 1.9c	68.2± 0.0a	100.9 ± 1.9c	-0.31 ± 0.0c	2.28 ± 0.1a	1.2 ± 0.0a			Kazesayaka (Nagano)	263.4 ± 1.6d	113.4 ± 2.8a	145.0 ± 1.2f	220.9 ± 3.2a	`-42.5 ± 1.6e	67.9 ± 0.2a	107.5 ± 0.4a	-0.39 ± 0.02g	2.32 ± 0.04c	1.19 ± 0.01a
	Satojiman (Kanagawa)	279.5 ± 0.8a	123.9 ± 0.4a	155.5 ± 1.1a	230.9 ± 0.1a	-48.6 ± 0.8a	69.0 ± 0.7a	107.0 ± 0.3a	-0.45 ± 0.0a	2.26 ± 0.0a	1.21 ± 0.0a		Satojiman (Kanagawa)	264.5 ± 2.5b	112.7 ± 1.5a	151.8 ± 1.0e	215.5 ± 2.5c	-49.0 ± 0.1b	71.0 ± 0.1a	102.8 ± 1.1c	-0.48 ± 0.0e	2.35 ± 0.0a	1.2 ± 0.0a			Satojiman (Kanagawa)	271.1 ± 0.5d	119.7 ± 0.9a	151.5 ± 1.5e	228.0 ± 1.1a	`-43.1 ± 1.6e	68.9 ± 0.2b	108.3 ± 0.1a	-0.40 ± 0.02g	2.27 ± 0.02c	1.19 ± 0.01a
	Enmusubi (Shiga)	280.4 ± 1.1a	114.8 ± 3.4a	165.7 ± 4.5a	220.8 ± 5.4a	-59.6 ± 6.5a	69.6 ± 0.2a	106.1 ± 2.0a	-0.56 ± 0.0a	2.44 ± 0.1a	1.27 ± 0.0a		Enmusubi (Shiga)	283.6 ± 5.4a	117.4 ± 4.8a	166.2 ± 0.5a	227.7 ± 6.8c	-55.9 ± 1.4b	69.7 ± 0.0a	110.3 ± 1.9c	-0.51 ± 0.0e	2.42 ± 0.1a	1.2 ± 0.0a			Enmusubi (Shiga)	278.5 ± 1.3d	110.5 ± 0.6a	168.0 ± 1.9c	216.4 ± 1.2c	`-62.1 ± 2.5d	69.7 ± 0.1b	105.9 ± 0.6a	-0.59 ± 0.03f	2.52 ± 0.03b	1.29 ± 0.01a
	Nipponbare (Shiga)	250.2 ± 1.2a	110.0 ± 0.1a	140.1 ± 1.1a	229.4 ± 0.2a	-20.8 ± 0.9a	71.0 ± 0.1a	119.4 ± 0.2a	-0.17 ± 0.0a	2.27 ± 0.0a	1.09 ± 0.0a		Nipponbare (Shiga)	249.2 ± 8.2d	114.7 ± 3.9a	134.5 ± 4.4f	243.1 ± 3.4c	-6.0 ± 4.9e	71.6 ± 0.0a	128.5 ± 0.5d	-0.05 ± 0.0f	2.2 ± 0.0a	1.0 ± 0.0a			Nipponbare (Shiga)	246.2 ± 3.1g	107.6 ± 0.6a	138.6 ± 2.5f	228.9 ± 1.1a	`-17.3 ± 2.0h	71.1 ± 0.0b	121.3 ± 0.5c	-0.14 ± 0.02j	2.29 ± 0.02c	1.08 ± 0.01c
	Nourin 48 go (Yamanashi)	285.3 ± 3.1a	131.8 ± 3.2a	153.5 ± 0.1a	248.5 ± 3.9a	-36.8 ± 0.8a	67.1 ± 0.1a	116.7 ± 0.7a	-0.32 ± 0.0a	2.16 ± 0.0a	1.15 ± 0.0a		Nourin 48 go (Yamanashi)	288.8 ± 0.2a	139.3 ± 0.5c	149.5 ± 0.7e	261.8 ± 2.1d	-27.0 ± 1.9c	67.8 ± 0.1a	122.5 ± 2.6d	-0.22 ± 0.0f	2.1 ± 0.0a	1.1 ± 0.0a			Nourin 48 go (Yamanashi)	297.3 ± 0.9b	135.5 ± 1.3c	161.8 ± 0.4d	256.4 ± 1.6d	`-40.9 ± 0.6e	66.9 ± 0.1a	120.9 ± 0.3c	-0.34 ± 0.01g	2.19 ± 0.01c	1.16 ± 0.00a
	Tsuyahime (Yamagata)	308.0 ± 2.1a	131.6 ± 1.5a	176.4 ± 3.6a	242.0 ± 2.1a	-66.0 ± 4.2a	69.8 ± 0.1a	110.4 ± 0.6a	-0.60 ± 0.0a	2.34 ± 0.0a	1.27 ± 0.0a		Tsuyahime (Yamagata)	285.0 ± 3.2a	125.4 ± 1.1a	159.6 ± 2.1b	220.0 ± 1.2c	-55.0 ± 1.9b	70.1 ± 0.0a	104.6 ± 0.1c	-0.53 ± 0.0e	2.3 ± 0.0a	1.2 ± 0.0a			Tsuyahime (Yamagata)	315.1 ± 0.9c	134.1 ± 2.6c	181.0 ± 1.6a	247.2 ± 3.4e	`-76.9 ± 2.4c	69.6 ± 0.1b	113.1 ± 0.8a	-0.60 ± 0.03f	2.35 ± 0.04c	1.27 ± 0.01a
	Datemasayume (Miyagi)	302.3 ± 1.5a	86.3 ± 0.1a	216.0 ± 1.6a	166.3 ± 0.4a	-136.0 ± 1.1a	66.4 ± 1.8a	80.0 ± 0.5a	-1.70 ± 0.0a	3.50 ± 0.0a	1.82 ± 0.0a		Datemasayume (Miyagi)	285.8 ± 1.1a	80.5 ± 0.7a	205.3 ± 1.8a	158.5 ± 1.2a	-127.2 ± 2.3a	63.9 ± 4.2a	78.0 ± 0.5a	-1.63 ± 0.0a	3.5 ± 0.0a	1.8 ± 0.0a			Datemasayume (Miyagi)	287.3 ± 1.1d	82.2 ± 0.1f	205.1 ± 1.0a	160.6 ± 0.3g	`-126.7 ± 1.4j	65.2 ± 4.0a	78.4 ± 0.4d	-1.62 ± 0.02k	3.50 ± 0.01e	1.79 ± 0.01d
	Yumepirika (Hokkaido)	289.8 ± 0.1a	116.7 ± 0.4a	173.2 ± 0.5a	220.8 ± 0.5a	-69.1 ± 0.6a	67.4 ± 0.1a	104.1 ± 0.1a	-0.66 ± 0.0a	2.48 ± 0.0a	1.31 ± 0.0a		Yumepirika (Hokkaido)	254.5 ± 1.2b	104.0 ± 0.6b	150.5 ± 0.6b	201.4 ± 0.4b	-53.0 ± 0.9b	66.9 ± 0.1a	97.5 ± 0.3b	-0.54 ± 0.0b	2.4 ± 0.0b	1.3 ± 0.0b			Yumepirika (Hokkaido)	275.6 ± 1.7d	112.1 ± 0.2a	163.5 ± 1.5d	216.9 ± 0.1c	`-58.8 ± 1.8d	67.4 ± 0.0a	104.8 ± 0.2a	-0.56 ± 0.02f	2.46 ± 0.01b	1.27 ± 0.01a
	Milky queen (Yamagata)	330.6 ± 2.5a	94.1 ± 0.5a	236.5 ± 2.1a	172.5 ± 0.6a	-158.2 ± 1.9a	67.9 ± 0.3a	78.4 ± 0.2a	-2.02 ± 0.0a	3.51 ± 0.0a	1.92 ± 0.0a		Milky queen (Yamagata)	291.4 ± 2.5a	81.6 ± 0.4a	209.8 ± 2.1a	154.3 ± 1.0a	-137.1 ± 1.5a	67.2 ± 0.3a	72.7 ± 0.6a	-1.89 ± 0.0c	3.6 ± 0.0a	1.9 ± 0.0a			Milky queen (Yamagata)	312.3 ± 0.8c	89.5 ± 0.4f	222.8 ± 1.2h	167.1 ± 0.4g	`-145.3 ± 1.2j	67.4 ± 0.1a	77.6 ± 0.0d	-1.87 ± 0.02k	3.49 ± 0.02e	1.87 ± 0.01d
	Milky queen (Kyoto)	330.9 ± 2.1a	97.9 ± 1.1a	233.0 ± 1.0a	176.5 ± 1.9a	-154.4 ± 0.2a	68.0 ± 1.7a	78.6 ± 0.8a	-1.96 ± 0.0a	3.38 ± 0.0a	1.87 ± 0.0a		Milky queen (Kyoto)	299.5 ± 2.0a	86.8 ± 2.3a	212.7 ± 0.3a	161.3 ± 2.4a	-138.3 ± 0.4a	69.4 ± 0.4a	74.5 ± 0.1a	-1.86 ± 0.0c	3.5 ± 0.1a	1.9 ± 0.0a			Milky queen (Kyoto)	346.9 ± 1.6e	101.6 ± 0.3e	245.3 ± 1.4h	181.9 ± 0.8f	`-165.0 ± 0.9k	67.6 ± 2.1a	80.3 ± 0.5d	-2.06 ± 0.00k	3.41 ± 0.01e	1.91 ± 0.00e
	Different letters (a, b, c, etc) denote statistically significant differences among 54 Japonica rice. Values are shown as mean ± standard deviation.												Different letters (a, b, c, etc) denote statistically significant differences among 54 Japonica rice. Values are shown as mean ± standard deviation.													Different letters (a, b, c, etc) denote statistically significant differences among 54 Japonica rice. Values are shown as mean ± standard deviation.
										Fin.vis W	Fin.visC
										166.3	158.5
										220.8	201.4
										172.5	154.3
										176.5	161.3

## Sheet: S4,S5
				Supplemental Table S4. Analysis of iodine absorption parameters of whole rice grains in 54 Japonica rice in 2020.								Supplemental Table S5. Analysis of iodine absorption parameters of chalky rice grains in 54 Japonica rice in 2020.
					AAC	λmax	Aλmax	λmax/	λmax/	Fb3			AAC	λmax	Aλmax	λmax/	λmax/	Fb3
					(%)	(nm)		AAC	Aλmax	(%)			(%)	(nm)		AAC	Aλmax	(%)
				Koshihikari (Niigata A)	14.7 ± 0.1a	555.5 ± 2.1a	0.258 ± 0.004a	37.9 ± 0.2a	2157.5 ± 37.9a	10.7 ± 0.2a		Koshihikari (Niigata A)	13.8 ± 0.3a	567.5 ± 3.5a	0.247 ± 0.002a	41.1 ± 0.9a	2302.3 ± 5.5a	10.2 ± 0.1a
				Koshihikari (Niigata B)	15.5 ± 0.3a	562.0 ± 1.4b	0.274 ± 0.003a	36.4 ± 06a	2051.2 ± 16.0b	11.5 ± 0.1a		Koshihikari (Niigata B)	14.0 ± 0.0a	562.5 ± 0.7a	0.253 ± 0.000a	40.2 ± 0.0a	2223.3 ± 2.8b	10.5 ± 0.0a
				Koshihikari (Shimane)	16.0 ± 0.1b	559.0 ± 1.4a	0.279 ± 0.000a	35.1 ± 0.2a	2003.6 ± 5.1c	11.7 ± 0.0a		Koshihikari (Shimane)	16.0 ± 0.1b	566.0 ± 1.4a	0.269 ± 0.001a	35.2 ± 0.3b	2104.1 ± 16.3c	11.2 ± 0.1a
				Koshihikari (Saga)	15.3 ± 0.9a	558.0 ± 2.8a	0.274 ± 0.002a	36.5 ± 2.0a	2040.2 ± 5.5b	11.4 ± 0.1a		Koshihikari (Saga)	14.5 ± 0.1a	566.0 ± 0.0a	0.254 ± 0.001a	39.0 ± 0.2a	2232.8 ± 6.2b	10.6 ± 0.0a
				Koshihikari (Fukushima)	14.6 ± 0.1a	564.5 ± 0.7b	0.279 ± 0.005a	38.7 ± 0.4a	2027.3 ± 38.6b	11.7 ± 0.2a		Koshihikari (Fukushima)	14.2 ± 0.0a	559.5 ± 0.7b	0.257 ± 0.000a	39.5 ± 0.0a	2177.0 ± 2.8b	10.7 ± 0.0a
				Koshihikari (Yamagata A)	16.0 ± 0.1b	551.0 ± 1.4a	0.276 ± 0.001a	34.5 ± 0.1b	2000.0 ± 10.3c	11.5 ± 0.0a		Koshihikari (Yamagata A)	15.6 ± 0.0b	570.0 ± 2.8a	0.263 ± 0.002a	36.6 ± 0.1a	2172.5 ± 28.3b	11.0 ± 0.1a
				Koshihikari (Yamagata B)	15.1 ± 0.2a	569.5 ± 3.5b	0.301 ± 0.004b	37.7 ± 0.8a	1895.2 ± 10.5d	12.7 ± 0.2a		Koshihikari (Yamagata B)	12.8 ± 0.1c	561.0 ± 0.0b	0.238 ± 0.001b	43.7 ± 0.2a	2357.2 ± 14.0a	9.9 ± 0.1a
				Koshihikari (Ibaragi)	15.6 ± 0.5a	553.0 ± 0.0a	0.277 ± 0.001a	35.5 ± 1.1a	1996.4 ± 10.2c	11.6 ± 0.1a		Koshihikari (Ibaragi)	16.8 ± 0.3b	566.0 ± 0.0a	0.279 ± 0.002a	33.6 ± 0.6b	2032.4 ± 15.5d	11.7 ± 0.1b
				Koshihikari (Toyama)	16.5 ± 0.2b	548.5 ± 0.7a	0.268 ± 0.003a	33.3 ± 0.5b	2046.7 ± 19.0b	11.2 ± 0.1a		Koshihikari (Toyama)	16.0 ± 0.1b	566.0 ± 0.0a	0.268 ± 0.001a	35.5 ± 0.3b	2112.0 ± 11.1c	11.2 ± 0.1a
				Koshihikari (Kyoto)	15.7 ± 0.1a	562.5 ± 0.7b	0.283 ± 0.004a	35.9 ± 0.4a	1987.9 ± 32.3c	11.9 ± 0.2a		Koshihikari (Kyoto)	14.5 ± 0.3a	563.5 ± 3.5a	0.257 ± 0.002a	38.7 ± 0.1a	2197.0 ± 32.0b	10.7 ± 0.1a
				Koshihikari (Niigata C)	15.3 ± 0.6a	554.5 ± 0.7a	0.278 ± 0.002a	36.4 ± 1.4a	1998.2 ± 12.7c	11.6 ± 0.1a		Koshihikari (Niigata C)	15.3 ± 0.0b	566.0 ± 1.4a	0.263 ± 0.001a	37.1 ± 0.0a	2156.2 ± 11.2c	11.0 ± 0.0a
				Koshihikari (Yamanashi)	16.0 ± 0.8a	558.0 ± 2.8a	0.288 ± 0.000a	34.8 ± 2.0a	1937.5 ± 9.8d	12.1 ± 0.0a		Koshihikari (Yamanashi)	15.9 ± 0.1b	572.0 ± 0.0a	0.267 ± 0.003a	36.1 ± 0.3a	2142.4 ± 22.7c	11.2 ± 0.1a
				Koshihikari (Niigata D)	15.1 ± 0.2a	550.0 ± 2.8a	0.289 ± 0.006a	36.4 ± 0.7a	1907.0 ± 51.9d	12.1 ± 0.3a		Koshihikari (Niigata D)	14.4 ± 0.3a	563.5 ± 2.1a	0.256 ± 0.003a	39.2 ± 0.8a	2201.4 ± 32.6a	10.7 ± 0.1a
				Koshihikari (Niigata E)	15.9 ± 0.0b	551.0 ± 2.8a	0.281 ± 0.006a	34.8 ± 0.2a	1965.0 ± 54.7c	11.8 ± 0.3a		Koshihikari (Niigata E)	14.7 ± 0.1a	564.0 ± 0.0a	0.257 ± 0.000a	38.3 ± 0.2a	2194.6 ± 0.0a	10.7 ± 0.0a
				Koshihikari (Niigata F)	16.2 ± 0.1b	564.5 ± 3.5b	0.297 ± 0.000b	34.9 ± 0.1a	1900.7 ± 11.9d	12.5 ± 0.0a		Koshihikari (Niigata F)	11.9 ± 0.6c	559.5 ± 0.7a	0.230 ± 0.007b	47.2 ± 2.5c	2433.8 ± 77.9d	9.5 ± 0.3a
				Shinnosuke (Niigata)	13.1 ± 0.3a	555.5 ± 2.1a	0.258 ± 0.004a	42.4 ± 1.1a	2157.5 ± 37.9a	10.7 ± 0.2a		Shinnosuke (Niigata)	12.7 ± 0.3a	554.0 ± 1.4a	0.257 ± 0.004a	43.8 ± 1.2a	2160.0 ± 24.3a	10.7 ± 0.2a
				Hitomebore (Miyagi)	15.5 ± 0.6b	562.0 ± 1.4b	0.274 ± 0.003b	36.4 ± 1.2b	2051.2 ± 16.0b	11.5 ± 0.1a		Hitomebore (Miyagi)	13.7 ± 0.4a	559.0 ± 1.4a	0.259 ± 0.001a	40.9 ± 1.2a	2158.3 ± 6.3a	10.8 ± 0.1a
				Oidemai (Kagawa)	18.0 ± 0.3c	564.5 ± 3.5b	0.297 ± 0.000c	31.3 ± 0.3c	1900.7 ± 11.9c	12.5 ± 0.0a		Oidemai (Kagawa)	19.2 ± 0.3b	569.5.0 ± 0.7b	0.302 ± 0.004b	29.7 ± 0.4b	1885.9 ± 24.2b	12.7 ± 0.2b
				Sasanishiki (Miyagi)	15.6 ± 0.1b	559.0 ± 1.4a	0.279 ± 0.000b	35.9 ± 0.4b	2003.6 ± 5.1b	11.7 ± 0.0a		Sasanishiki (Miyagi)	13.7 ± 0.3a	556.0 ± 1.4a	0.262 ± 0.002a	40.7 ± 0.8a	2126.2 ± 11.8a	10.9 ± 0.1a
				Kinumusume (Shimane)	14.4 ± 0.3a	558.0 ± 2.8a	0.274 ± 0.002b	38.8 ± 0.6a	2040.2 ± 5.5b	11.4 ± 0.1a		Kinumusume (Shimane)	12.1 ± 0.3a	550.5 ± 3.5a	0.248 ± 0.001a	45.8 ± 1.2c	2224.2 ± 7.9c	10.3 ± 0.0a
				Fufufu (Toyama)	14.0 ± 0.1a	551.0 ± 1.4a	0.276 ± 0.001b	39.4 ± 0.3a	2000.0 ± 10.3b	11.5 ± 0.0a		Fufufu (Toyama)	13.0 ± 0.4a	546.5 ± 0.7a	0.266 ± 0.004a	42.1 ± 1.3a	2054.8 ± 30.1d	11.1 ± 0.2a
				Akitakomachi (Akita)	16.0 ± 0.3b	564.5 ± 0.7b	0.279 ± 0.005b	35.4 ± 0.7b	2027.3 ± 38.6b	11.7 ± 0.2a		Akitakomachi (Akita)	13.3 ± 0.6a	553.0 ± 0.0a	0.262 ± 0.006a	41.5 ± 1.9a	2111.2 ± 45.6a	10.9 ± 0.3a
				Yumeshizuku (Saga)	13.8 ± 0.0a	553.0 ± 0.0a	0.277 ± 0.001b	40.1 ± 0.0a	1996.4 ± 10.2b	11.6 ± 0.1a		Yumeshizuku (Saga)	14.9 ± 0.6c	552.0 ± 2.8a	0.285 ± 0.002b	37.0 ± 1.5a	1940.3 ± 4.5e	11.9 ± 0.1a
				Tsuyahime (Shimane)	13.4 ± 0.3a	548.5 ± 0.7a	0.268 ± 0.003b	40.8 ± 1.0a	2046.7 ± 19.0b	11.2 ± 0.1a		Tsuyahime (Shimane)	16.3 ± 1.7c	551.0 ± 1.4a	0.281 ± 0.008b	34.0 ± 3.6b	1965.2 ± 59.5a	11.8 ± 0.3a
				Tsugaruroman (Aomori)	16.1 ± 0.3b	562.5 ± 0.7b	0.283 ± 0.004c	34.9 ± 0.8b	1987.9 ± 32.3b	11.9 ± 0.2a		Tsugaruroman (Aomori)	13.3 ± 0.1a	553.0 ± 1.4a	0.260 ± 0.002a	41.4 ± 0.3a	2131.1 ± 22.9a	10.8 ± 0.1a
				Sagabiyori (Saga)	18.6 ± 0.6c	569.5 ± 3.5b	0.301 ± 0.004c	30.7 ± 0.8c	1895.2 ± 10.5c	12.7 ± 0.2a		Sagabiyori (Saga)	18.3 ± 0.0b	573.0 ± 2.8b	0.294 ± 0.000b	31.2 ± 0.1b	1949.0 ± 9.6e	12.4 ± 0.0a
				Ginganoshizuku (Iwate)	15.8 ± 0.1b	558.0 ± 2.8a	0.288 ± 0.000c	35.3 ± 0.3b	1937.5 ± 9.8c	12.1 ± 0.0a		Ginganoshizuku (Iwate)	13.5 ± 0.3a	553.0 ± 0.0a	0.269 ± 0.002a	40.9 ± 1.1a	2059.7 ± 16.3d	11.2 ± 0.1a
				Ichihomare (Fukui)	14.3 ± 0.6a	550.0 ± 2.8a	0.289 ± 0.006c	38.4 ± 1.9a	1907.0 ± 51.9c	12.1 ± 0.3a		Ichihomare (Fukui)	14.4 ± 0.6a	555.0 ± 2.8a	0.289 ± 0.002b	38.6 ± 1.4a	1923.8 ± 4.3e	12.1 ± 0.1a
				Morinokumasan (Kumamoto)	13.8 ± 0.3a	551.0 ± 2.8a	0.281 ± 0.006b	40.0 ± 1.0a	1965.0 ± 54.7b	11.8 ± 0.3a		Morinokumasan (Kumamoto)	12.4 ± 0.4a	540.5 ± 0.7c	0.269 ± 0.008a	43.6 ± 1.4a	2013.8 ± 55.7d	11.2 ± 0.3a
				Seitennohekireki (Aomori)	14.8 ± 0.4b	554.5 ± 0.7a	0.278 ± 0.002b	37.6 ± 1.0a	1998.2 ± 12.7b	11.6 ± 0.1a		Seitennohekireki (Aomori)	13.0 ± 0.4a	549.0 ± 1.4a	0.263 ± 0.004a	42.3 ± 1.3a	2091.6 ± 22.8d	11.0 ± 0.2a
				Toyohashi 1 go (Aichi)	11.0 ± 0.5d	537.5 ± 2.1c	0.246 ± 0.004a	48.8 ± 2.2d	2189.7 ± 40.2a	10.2 ± 0.2a		Toyohashi 1 go (Aichi)	11.7 ± 0.6a	542.0 ± 2.8c	0.261 ± 0.004a	46.2 ± 2.3c	2080.9 ± 39.1d	10.9 ± 0.2a
				Sasashigure (Miyagi)	16.1 ± 0.3b	561.5 ± 0.7b	0.316 ± 0.006d	35.0 ± 0.5b	1780.1 ± 33.7d	13.3 ± 0.3a		Sasashigure (Miyagi)	14.0 ± 0.5a	552.5 ± 2.1a	0.260 ± 0.001a	39.5 ± 1.2a	2129.1 ± 14.0a	10.8 ± 0.0a
				Hatsushimo (Gifu)	16.2 ± 0.8b	563.5 ± 3.5b	0.294 ± 0.002c	34.8 ± 1.4b	1919.9 ± 1.8c	12.3 ± 0.1a		Hatsushimo (Gifu)	14.9 ± 1.0c	557.5 ± 4.9a	0.282 ± 0.002b	37.5 ± 2.3a	1980.5 ± 2.7e	11.8 ± 0.1a
				Tennotsubu (Fukushima)	15.7 ± 1.2b	561.0 ± 5.7b	0.300 ± 0.005c	35.7 ± 2.4b	1873.2 ± 12.1e	12.6 ± 0.2a		Tennotsubu (Fukushima)	15.3 ± 0.3c	559.0 ± 1.4a	0.299 ± 0.001b	36.5 ± 1.20a	1869.6 ± 24.21b	12.6 ± 0.1b
				Hinohikari (Saga)	12.6 ± 0.8a	543.5 ± 3.5d	0.235 ± 0.002a	43.1 ± 2.6a	2317.9 ± 36.0a	9.7 ± 0.1a		Hinohikari (Saga)	11.8 ± 0.9a	539.0 ± 4.2c	0.230 ± 0.001c	45.7 ± 1.21c	2348.6 ± 24.22c	9.5 ± 0.0c
				Haenuki (Yamagata)	12.6 ± 0.5a	544.0 ± 2.8d	0.239 ± 0.003a	43.2 ± 1.6a	2157.5 ± 37.29a	9.9 ± 0.1a		Haenuki (Yamagata)	11.4 ± 0.9a	539.0 ± 4.2c	0.243 ± 0.001c	47.4 ± 1.22c	2218.1 ± 24.23c	10.1 ± 0.1c
				Yuudai 21(Tochigi)	14.8 ± 1.2b	557.0 ± 5.7a	0.278 ± 0.001b	37.7 ± 2.7a	2003.6 ± 10.2b	11.7 ± 0.1a		Yuudai 21(Tochigi)	13.3 ± 1.2a	550.0 ± 5.7a	0.274 ± 0.002a	41.4 ± 1.23a	2010.9 ± 24.24e	11.4 ± 0.1a
				Harumi (Kanagawa)	13.9 ± 0.1a	552.5 ±0.7a	0.297 ± 0.001c	39.6 ± 0.4a	1863.4 ± 6.8e	12.5 ± 0.0a		Harumi (Kanagawa)	14.4 ± 0.4a	553.5 ± 2.1a	0.313 ± 0.003b	38.5 ± 1.24a	1768.5 ± 24.25f	13.2 ± 0.1b
				Nijinokirameki (Niigata)	14.4 ± 0.0a	555.0 ± 0.0a	0.286 ± 0.001c	38.5 ± 0.0a	1940.6 ± 9.6c	12.0 ± 0.1a		Nijinokirameki (Niigata)	14.1 ± 0.1a	553.5 ± 0.7a	0.287 ± 0.000b	39.3 ± 1.25a	1928.6 ± 24.26e	12.1 ± 0.0a
				Hitomebore (Miyagi)	16.9 ± 0.2b	566.5 ± 0.7b	0.295 ± 0.004c	33.6 ± 0.3b	1920.5 ± 25.2c	12.4 ± 0.2a		Hitomebore (Miyagi)	15.2 ± 0.0c	559.0 ± 0.0a	0.279 ± 0.000b	36.7 ± 1.26a	2003.6 ± 24.27e	11.7 ± 0.0a
				Hoshizoramai (Tottori)	15.7 ± 0.9b	561.0 ± 4.2b	0.299 ± 0.001c	35.7 ± 1.7b	1876.3 ± 23.1e	12.6 ± 0.1a		Hoshizoramai (Tottori)	15.8 ± 0.1c	560.5 ± 0.7a	0.312 ± 0.000b	35.5 ± 1.27b	1796.5 ± 24.28f	13.2 ± 0.0b
				Tsukiakari (Niigata)	15.6 ± 0.1b	560.5 ± 0.7b	0.279 ± 0.001b	36.0 ± 0.3b	2012.6 ± 2.6b	11.7 ± 0.0a		Tsukiakari (Niigata)	15.6 ± 0.1c	560.5 ± 0.7a	0.278 ± 0.001b	36.0 ± 1.28b	2019.8 ± 24.29d	11.6 ± 0.0a
				Kaguyahime (Miyagi)	18.1 ± 0.0c	572.0 ±0.0b	0.302 ± 0.004c	31.7 ± 0.1b	1894.2 ± 26.6e	12.7 ± 0.2a		Kaguyahime (Miyagi)	17.9 ± 0.2b	571.5 ± 0.7b	0.289 ± 0.002b	32.0 ± 1.29b	1981.0 ± 24.30e	12.1 ± 0.1a
				Akisakari (Fukui)	15.6 ± 0.2b	560.5 ± 0.7b	0.293 ± 0.006c	36.0 ± 0.4b	1913.3 ± 34.5c	12.3 ± 0.3a		Akisakari (Fukui)	16.0 ± 0.7c	562.5 ± 3.5a	0.293 ± 0.006b	35.2 ± 1.30b	1981.0 ± 24.31e	12.3 ± 0.3a
				Kazesayaka (Nagano)	17.1 ± 0.6b	568.0 ± 2.8b	0.285 ± 0.001c	33.2 ± 1.0b	1993.0 ± 0.0b	12.0 ± 0.1a		Kazesayaka (Nagano)	17.2 ± 0.1b	568.5 ± 0.7b	0.284 ± 0.001b	33.0 ± 1.31b	2005.3 ± 24.32e	11.9 ± 0.0a
				Satojiman (Kanagawa)	16.8 ± 0.2b	566.5 ±0.7b	0.294 ± 0.001c	33.6 ± 0.3b	1930.2 ± 2.2b	12.3 ± 0.0a		Satojiman (Kanagawa)	16.2 ± 0.4c	563.5 ± 2.1a	0.296 ± 0.000b	34.7 ± 1.32b	1903.7 ± 24.33b	12.5 ± 0.0a
				Enmusubi (Shiga)	16.2 ± 0.2b	563.5 ± 0.7b	0.293 ± 0.001c	34.8 ± 0.3b	1953.2 ± 2.3b	12.1 ± 0.0a		Enmusubi (Shiga)	16.7 ± 0.2b	565.5 ± 0.7b	0.299 ± 0.001b	33.9 ± 1.33b	1891.3 ± 24.34b	12.6 ± 0.1a
				Nipponbare (Shiga)	16.2 ± 0.8b	563.5 ± 3.5b	0.293 ± 0.002c	34.8 ± 1.4b	1926.5 ± 1.9c	12.3 ± 0.1a		Nipponbare (Shiga)	16.9 ± 0.5b	566.5 ± 2.1b	0.306 ± 0.001b	33.4 ± 1.34b	1851.3 ± 24.35b	12.9 ± 0.1b
				Nourin 48 go (Yamanashi)	16.5 ± 0.6b	565.0 ± 2.8b	0.283 ± 0.000c	34.3 ± 1.1b	1996.5 ± 10.0b	11.9 ± 0.0a		Nourin 48 go (Yamanashi)	15.6 ± 0.6c	559.0 ± 2.8a	0.249 ± 0.001a	35.8 ± 1.35b	2249.5 ± 24.36c	10.3 ± 0.0c
				Tsuyahime (Yamagata)	15.7 ± 0.9b	561.0 ± 4.2b	0.280 ± 0.001c	35.9 ± 1.8b	2007.2 ± 20.3b	11.7 ± 0.0a		Tsuyahime (Yamagata)	15.2 ± 0.0c	559.0 ± 0.0a	0.276 ± 0.000b	36.7 ± 1.36b	2025.4 ± 24.37d	11.6 ± 0.0a
				Datemasayume (Miyagi)	11.3 ± 0.9a	539.0 ± 4.2a	0.250 ± 0001a	48.0 ± 3.4a	2156.0 ± 4.8a	10.4 ± 0.1a		Datemasayume (Miyagi)	9.6 ± 2.9a	527.5 ± 12.0a	0.223 ± 0.006a	57.6 ± 16.2a	2366.9 ± 113.9a	9.2 ± 0.3a
				Yumepirika (Hokkaido)	13.9 ± 0.3b	552.0 ± 1.4b	0.263 ± 0002b	39.8 ± 0.8a	2102.9 ± 22.4a	11.0 ± 0.1a		Yumepirika (Hokkaido)	12.0 ± 0.8b	541.5 ± 3.5a	0.242 ± 0.001a	45.3 ± 2.7a	2242.3 ± 21.2a	10.0 ± 0.0a
				Milky queen (Yamagata)	11.0 ± 0.1a	536.0 ± 0.04a	0.236 ± 0002a	48.9 ± 0.3a	2276.1 ± 20.5b	9.8 ± 0.1a		Milky queen (Yamagata)	9.8 ± 1.9a	529.5 ± 9.2a	0.227 ± 0.004a	54.8 ± 9.5a	2332.6 ± 3.1a	9.4 ± 0.2a
				Milky queen (Kyoto)	12.2 ± 0.4a	542.5 ± 2.1a	0.242 ± 0001a	44.5 ± 1.4a	2241.7 ± 4.3b	10.0 ± 0.1a		Milky queen (Kyoto)	11.3 ± 0.1b	536.0 ± 0.0a	0.227 ± 0.001a	47.6 ± 0.2a	2361.3 ± 14.7a	9.4 ± 0.1a
				Different letters (a, b, c, etc) denote statistically significant differences among 54 Japonica rice. Values are shown as mean ± standard deviation.								Different letters (a, b, c, etc) denote statistically significant differences among 54 Japonica rice. Values are shown as mean ± standard deviation.
			T

## Sheet: S6,S7
			Supplemental Table S6. Physical properties of boiled rice of 100 % whole rice grains in 19 kinds of Japonica rice in 2020.						Supplemental Table S7. Physical properties of boiled rice of 30 % chalky blended rice grains in 19 kinds of Japonica rice in 2020.
				Hardness	Toughness	Adhesion	Stickiness			Hardness	Toughness	Adhesion	Stickiness
				×105(N/cm2)	×105(N/cm2)	×105(N/cm2)	×105(N/cm2)			×105(N/cm2)	×105(N/cm2)	×105(N/cm2)	×105(N/cm2)
			Koshihikari (Saga)	0.0087 ± 0.0001 a	0.0258 ± 0.0013 a	0.0311 ± 0.0093 a	0.0299 ± 0.0041 a		Koshihikari (Saga)	0.0080 ±0.0012a	0.0231 ± 0.0016a	0.0301 ± 0.0032a	0.0264 ± 0.0012a
			Koshihikari (Ibaragi)	0.0086 ± 0.0002 a	0.0240 ± 0.0006 a	0.0253 ± 0.0012 b	0.0262 ± 0.0026 b		Koshihikari (Ibaragi)	0.0086 ± 0.0001a	0.0251 ± 0.0014a	0.0298 ± 0.0044a	0.0288 ± 0.0057a
			Koshihikari (Niigata E)	0.0087 ± 0.0002 a	0.0250 ± 0.0008 a	0.0280 ± 0.0015 b	0.0324 ± 0.0006 a		Koshihikari (Niigata E)	0.0068 ± 0.0006b	0.0229 ± 0.0003a	0.0363 ± 0.0033b	0.0258 ± 0.0008a
			Koshihikari (Niigata F)	0.0107 ± 0.0008 b	0.0254 ± 0.0005 a	0.0231 ± 0.0000 b	0.0304 ±0.0013 a		Koshihikari (Niigata F)	0.0079 ± 0.0014a	0.0237 ± 0.0013a	0.0269 ±0.0025c	0.0295 ± 0.0041b
			Shinnosuke (Niigata)	0.0092 ± 0.0000 a	0.0264 ± 0.0006 a	0.0368 ± 0.0030 c	0.0341 ± 0.0016 a		Shinnosuke (Niigata)	0.0084 ± 0.0010a	0.0235 ± 0.0010a	0.0301 ± 0.0032a	0.0364 ± 0.0032c
			Hitomebore (Miyagi)	0.0131 ± 0.0025 c	0.0331 ± 0.0041 b	0.0327 ± 0.0043 a	0.0312 ± 0.0024 a		Hitomebore (Miyagi)	0.0082 ± 0.0010a	0.0228 ± 0.0010a	0.0363 ± 0.0019b	0.0314 ± 0.0024b
			Sasashigure (Miyagi)	0.0074 ± 0.0006 d	0.0242 ± 0.0019 a	0.0306 ± 0.0089 a	0.0297 ± 0.0043 a		Sasashigure (Miyagi)	0.0080 ± 0.0008a	0.0267 ± 0.0038b	0.0280 ± 0.0020c	0.0286 ± 0.0047b
			Kinumusume (Shimane)	0.0075 ± 0.0004 d	0.0228 ± 0.0003 c	0.0236 ± 0.0066 b	0.0244 ± 0.0041 c		Kinumusume (Shimane)	0.0079 ± 0.0009a	0.0227 ± 0.0002a	0.0200 ± 0.0041d	0.0286 ± 0.0020b
			Akitakomachi (Akita)	0.0092 ± 0.0025 a	0.0249 ± 0.0020 a	0.0176 ± 0.0043 d	0.0244 ± 0.0039 c		Akitakomachi (Akita)	0.0106 ± 0.0021c	0.0264 ± 0.0024b	0.0271 ± 0.0055c	0.0255 ± 0.0005d
			Fufufu (Toyama)	0.0083 ± 0.0001 a	0.0273 ± 0.0021 a	0.0300 ± 0.0034 a	0.0272 ± 0.0034 b		Fufufu (Toyama)	0.0081 ± 0.0003a	0.0237 ± 0.0002a	0.0237 ± 0.0105d	0.0251 ± 0.0008d
			Sagabiyori (Saga)	0.0092 ± 0.0015 a	0.0266 ± 0.0014 a	0.0190 ± 0.0098 d	0.0240 ± 0.0021 c		Sagabiyori (Saga)	0.0075 ± 0.0006a	0.0231 ± 0.0002a	0.0271 ± 0.0007c	0.0269 ± 0.0085b
			Yumeshizuku (Saga)	0.0090 ± 0.0006 a	0.0236 ± 0.0004 c	0.0320 ± 0.0036 a	0.0293 ± 0.0010 a		Yumeshizuku (Saga)	0.0080 ± 0.0003a	0.0259 ±0.0011b	0.0207 ± 0.0017d	0.0272 ± 0.0011b
			Tsuyahime (Shimane)	0.0100 ± 0.0005 b	0.0263 ± 0.0012 a	0.0277 ± 0.0037 b	0.0288 ± 0.0027 a		Tsuyahime (Shimane)	0.0077 ± 0.0002a	0.0244 ± 0.0013a	0.0331 ± 0.0020b	0.0242 ± 0.0021d
			Tsugaruroman (Aomori)	0.0109 ± 0.0005 b	0.0300 ± 0.0025 b	0.0345 ± 0.0037 c	0.0304 ± 0.0018 a		Tsugaruroman (Aomori)	0.0079 ±0.0001a	0.0242 ±0.0006a	0.0289 ± 0.0072a	0.0258 ± 0.0012d
			Seitennohekireki (Aomori)	0.0095 ± 0.0009 a	0.0280 ± 0.0011 a	0.0349 ± 0.0034 c	0.0307 ± 0.0066 a		Seitennohekireki (Aomori)	0.0074 ± 0.0005a	0.0253 ± 0.0007b	0.0354 ± 0.0060e	0.0329 ± 0.0034b
			Ginganoshizuku (Iwate)	0.0105 ± 0.0001 b	0.0292 ± 0.0022 a	0.0386 ± 0.0104 c	0.0393 ± 0.0069 d		Ginganoshizuku (Iwate)	0.0100 ± 0.0010c	0.0260 ± 0.0008b	0.0265 ± 0.0023c	0.0265 ± 0.0005b
			Ichihomare (Fukui)	0.0104 ± 0.0017 b	0.0263 ± 0.0015 a	0.0320 ± 0.0015 a	0.03767 ± 0.0039 d		Ichihomare (Fukui)	0.0057 ± 0.0010d	0.0217 ± 0.0014a	0.0417 ± 0.0003f	0.0344 ± 0.0034b
			Morinokumasan (Kumamoto)	0.0080 ± 0.0012 a	0.0247 ± 0.0040 a	0.0356 ± 0.0022 c	0.03045 ± 0.0015 a		Morinokumasan (Kumamoto)	0.0099 ± 0.0001c	0.0287 ± 0.0006c	0.0285 ± 0.0052a	0.0281 ± 0.0018b
			Oidemai (Kagawa)	0.0080 ±0.0007 a	0.0296 ±0.0016 b	0.0411 ±0.0012 e	0.02955 ± 0.0018 a		Oidemai (Kagawa)	0.0079 ± 0.0005a	0.0273 ± 0.0019c	0.0341 ± 0.0006e	0.0233 ± 0.0011d
			Different letters (a, b, c, etc) denote statistically significant differences among 19 kands of Japonica rice. Values are shown as mean ± standard deviation.						Different letters (a, b, c, etc) denote statistically significant differences among 19 kands of Japonica rice. Values are shown as mean ± standard deviation.

## Sheet: S8
Supplemental Table S8. Correlation between whole and chalky rice grains with the results of physical parameters of boiled rice, iodine analysis, pasting properties, α-amylase activities, sugar contents, L- glutamic acid and L-amino acid of 19 kinds of Japonica rice in 2020.
	Max.vis		Mini.vis		BD		Fin		SB		Pt		Cons		Max/Min		Max/Fin		Set/Con		Max.vis		Mini.vis		BD		Fin		SB		Pt		Cons		Max/Min		Max/Fin		Set/Cons		α-amylase	α-amylase		AAC		λmax		Aλmax
	(brown rice)		(brown rice)		(brown rice)		(brown rice)		(brown rice)		(brown rice)		(brown rice)		(brown rice)		(brown rice)		(brown rice)		(white rice)		(white rice)		(white rice)		(white rice)		(white rice)		(white rice)		(white rice)		(white rice)		(white rice)		(white rice)		(whole grain)	(chalky grain)		(whole grain)		(whole grain)		(whole grain)
Max.vis (brown rice)	1	-
Mini.vis (brown rice)	0.452927		1	-
BD (brown rice)	0.889269	**	-0.00500534		1	-
Fin (brown rice)	0.102632		0.816589	**	-0.303814		1	-
SB (brown rice)	-0.808502	**	0.0894151		-0.952713	**	0.502408	*	1	-
Pt (brown rice)	0.725997	**	0.185647		0.71906	**	-0.0412842		-0.655476	**	1	-
Cons (brown rice)	-0.339029		0.242971		-0.504914	*	0.75833	**	0.743332	**	-0.279035		1	-
Max/Min (brown rice)	-0.756468	**	0.11408		-0.907004	**	0.562159	*	0.990121	**	-0.592662	**	0.815889	**	1	-
Max/Fin (brown rice)	0.475209	*	-0.565873	*	0.823314	**	-0.710062	**	-0.833147	**	0.499888	*	-0.554222	*	-0.809668	**	1	-
Set/Cons (brown rice)	0.729887	**	-0.193111		0.917734	**	-0.603106	**	-0.991241	**	0.600499	**	-0.795451	**	-0.994266	**	0.864756	**	1	-
Max.vis (white rice)	0.912904	**	0.344383		0.847266	**	0.0379425		-0.771068	**	0.853163	**	-0.325158		-0.708789	**	0.515466	*	0.702165	**	1	-
Mini.vis (white rice)	0.501991	*	0.883242	**	0.109926		0.751139	**	0.00804606		0.365731		0.264838		0.0594432		-0.392349		-0.110166		0.546001	*	1	-
BD (white rice)	0.84068	**	-0.0022124		0.944068	**	-0.301163		-0.90891	**	0.833259	**	-0.503614	*	-0.859452	**	0.785715	**	0.87502	**	0.922673	**	0.180743		1	-
Fin (white rice)	0.130021		0.80505	**	-0.267173		0.923501	**	0.433343		0.00324737		0.642802	**	0.487441	*	-0.667447	**	-0.526537	*	0.162919		0.878512	**	-0.213068		1	-
SB (white rice)	-0.774622	**	0.126878		-0.933931	**	0.476759	*	0.955376	**	-0.789491	**	0.65792	**	0.927604	**	-0.848089	**	-0.943133	**	-0.837164	**	-0.019394		-0.973876	**	0.403254		1	-
Pt (white rice)	0.719305	**	0.0753438		0.768142	**	-0.0889454		-0.677856	**	0.814214	**	-0.234563		-0.607451	**	0.615948	**	0.634	**	0.85018	**	0.296775		0.861494	**	-0.0319404		-0.806231	**	1	-
Cons (white rice)	-0.37804		0.428284		-0.643741	**	0.817438	**	0.812211	**	-0.449001		0.890054	**	0.850892	**	-0.778126	**	-0.861946	**	-0.370391		0.422361		-0.629215	**	0.804068	**	0.789272	**	-0.429948		1	-
Max/Min (white rice)	0.452205		-0.538035	*	0.783231	**	-0.736601	**	-0.828852	**	0.537314	*	-0.630259	**	-0.817825	**	0.94924	**	0.862676	**	0.503806	*	-0.446868		0.797119	**	-0.736964	**	-0.875812	**	0.610768	**	-0.842177	**	1	-
Max/Fin (white rice)	0.661867	**	-0.284923		0.888542	**	-0.62847	**	-0.947122	**	0.697027	**	-0.73439	**	-0.937703	**	0.899078	**	0.958852	**	0.710559	**	-0.172966		0.913778	**	-0.577026	**	-0.978908	**	0.724039	**	-0.879588	**	0.941322	**	1	-
Set/Cons (white rice)	-0.709554	**	0.20538		-0.901223	**	0.587551	**	0.964364	**	-0.713755	**	0.755453	**	0.958344	**	-0.865181	**	-0.970235	**	-0.748055	**	0.098273		-0.92342	**	0.524566	*	0.984603	**	-0.727792	**	0.873008	**	-0.904198	**	-0.994588	**	1	-
α-amylase (whole grain)	-0.231758		-0.160457		-0.177629		0.0798911		0.248714		-0.00647674		0.315468		0.272095		-0.0658779		-0.251572		-0.218902		-0.11047		-0.20614		0.0114887		0.209396		-0.186403		0.159282		-0.136081		-0.199078		0.212094		1
α-amylase (chalky grain)	-0.154229		-0.509597	*	0.088447		-0.384505		-0.0934216		-0.0622435		-0.0706692		-0.110731		0.355591		0.150724		-0.134966		-0.387649		0.0199669		-0.378729		-0.0847731		-0.0554963		-0.236161		0.252708		0.16299		-0.127577		0.385473	1	-
AAC (whole grain)	-0.480968	*	-0.202554		-0.435554		0.203477		0.538448	*	-0.673828	**	0.570699	*	0.561813	*	-0.269566		-0.533038	*	-0.597486	**	-0.247246		-0.587634	**	0.134901		0.628939	**	-0.535786	*	0.563665	*	-0.413205		-0.604185	**	0.635446	**	0.0608445	-0.0499391		1	-
λmax (whole grain)	-0.335521		-0.121909		-0.313789		0.120625		0.363006		-0.646534	**	0.340389		0.35737		-0.222763		-0.351479		-0.504653	*	-0.206262		-0.497515	*	0.0887898		0.517277	*	-0.552897	*	0.425168		-0.354522		-0.486175	*	0.500496	*	0.055156	0.187169		0.792618	**	1	-
Aλmax (whole grain)	-0.500266	*	-0.321748		-0.39605		0.0776027		0.480752	*	-0.473122	*	0.493773	*	0.507548	*	-0.156024		-0.46829	*	-0.509853	*	-0.278992		-0.470146	*	0.0307586		0.489929	*	-0.392501		0.405574		-0.285145		-0.460999	*	0.490542	*	0.321032	0.000565176		0.786362	**	0.533968	*	1	-
λmax/AAC (whole grain)	0.455539	*	0.206101		0.405212		-0.21888		-0.525457	*	0.601957	**	-0.60059	**	-0.562941	*	0.242807		0.526909	*	0.544244	*	0.212919		0.54093	*	-0.161236		-0.594158	**	0.472081	*	-0.570912	*	0.393415		0.582048	**	-0.617011	**	-0.0726554	0.0615874		-0.98949	**	-0.729242	**	-0.790079	**
λmax/Aλmax (whole grain)	0.446349		0.308818		0.342209		-0.0664199		-0.427271		0.30011		-0.460378	*	-0.463888	*	0.111012		0.421106		0.395323		0.227308		0.359479		-0.0254671		-0.380772		0.251733		-0.331213		0.211624		0.364252		-0.392977		-0.354508	0.0791082		-0.624222	**	-0.26072		-0.954407	**
Fb3 (whole grain)	-0.500266	*	-0.321748		-0.39605		0.0776027		0.480752	*	-0.473122	*	0.493773	*	0.507548	*	-0.156024		-0.46829	*	-0.509853	*	-0.278992		-0.470146	*	0.0307586		0.489929	*	-0.392501		0.405574		-0.285145		-0.460999	*	0.490542	*	0.321032	0.000565176		0.786362	**	0.533968	*	1	**
AAC (chalky grain)	-0.18558		0.109634		-0.264397		0.309823		0.344607		-0.380751		0.396853		0.354479		-0.277837		-0.365123		-0.311794		-0.060416		-0.338229		0.1377		0.365518		-0.219527		0.336461		-0.27617		-0.362384		0.360742		-0.07739	-0.425494		0.557057	*	0.186724		0.382728
λmax (chalky grain)	-0.0775289		-0.145011		-0.0125647		0.0780831		0.113585		-0.439661		0.294986		0.13924		0.0612783		-0.116182		-0.229472		-0.198491		-0.178039		0.000527302		0.213123		-0.225209		0.248028		-0.0613536		-0.196372		0.215724		-0.156086	-0.049035		0.759755	**	0.514973	*	0.446078
Aλmax (chalky grain)	-0.302762		0.0242249		-0.352015		0.222927		0.395055		-0.204077		0.347277		0.385711		-0.298911		-0.400696		-0.331301		-0.140359		-0.324336		0.0300801		0.32395		-0.152641		0.231755		-0.207688		-0.297854		0.299453		0.178445	-0.315591		0.238757		-0.0734087		0.296825
λmax/AAC(chalky grain）	0.1412		-0.166203		0.24364		-0.350723		-0.330228		0.297501		-0.401702		-0.345464		0.291981		0.359425		0.245724		0.00171341		0.287683		-0.176598		-0.325803		0.139563		-0.33721		0.264377		0.334855		-0.330935		0.066966	0.477756	*	-0.462589	*	-0.0718046		-0.305191
λmax/Aλmax (chalky grain)	0.294776		-0.0765392		0.369896		-0.221391		-0.387204		0.0887311		-0.285616		-0.370476		0.341933		0.393157		0.280306		0.0845307		0.290164		-0.0433503		-0.284009		0.0985499		-0.187454		0.204957		0.262829		-0.260211		-0.208878	0.324207		-0.0319495		0.229767		-0.144185
Fb3 (chalky grain)	-0.302762		0.0242249		-0.352015		0.222927		0.395055		-0.204077		0.347277		0.385711		-0.298911		-0.400696		-0.331301		-0.140359		-0.324336		0.0300801		0.32395		-0.152641		0.231755		-0.207688		-0.297854		0.299453		0.178445	-0.315591		0.238757		-0.0734087		0.296825
Hardness (whole grain)	-0.0306263		0.0146882		-0.0418867		0.042751		0.0519132		-0.114827		0.0552564		0.0659819		-0.0260276		-0.0541787		0.035495		0.130696		-0.0184823		0.120137		0.033678		0.125624		0.0652923		-0.0951437		-0.0545055		0.0479443		-0.097743	0.287695		0.0512377		0.19438		0.065223
Hardness (blended grain)	-0.0875959		0.0429493		-0.120284		-0.0606128		0.0402806		-0.0425417		-0.150365		0.0197699		-0.157744		-0.0383246		-0.20026		-0.138039		-0.171567		-0.141457		0.10732		-0.0713198		-0.0966062		-0.0788445		-0.0754339		0.0784172		-0.0274762	-0.0881201		-0.00655811		0.217283		-0.128587
Toughness (whole grain)	-0.381577		-0.136667		-0.357876		0.0819208		0.38014		-0.372776		0.292012		0.378198		-0.209674		-0.358704		-0.356243		-0.169437		-0.340235		0.0110167		0.336515		-0.161196		0.231773		-0.194665		-0.299767		0.330436		-0.302126	0.19783		0.292059		0.310107		0.152779
Toughness (blended grain)	-0.168027		0.088419		-0.233826		0.187558		0.257016		-0.100634		0.215343		0.258861		-0.273904		-0.275174		-0.277061		-0.0914107		-0.283189		0.00737776		0.261058		-0.08621		0.127762		-0.207627		-0.24955		0.258043		0.243634	-0.118261		0.0612585		0.0292198		0.112595
Adhesion (whole grain)	-0.142332		-0.192575		-0.0608488		-0.132805		0.0451483		-0.00642475		-0.00570151		0.0265136		0.0566401		-0.0220368		-0.117836		-0.274359		-0.0120638		-0.271452		-0.0411912		0.0975875		-0.173606		0.176215		0.0976179		-0.0654694		-0.249538	0.285361		-0.208228		-0.26424		-0.124224
Adhesion (blended grain)	-0.264172		-0.21073		-0.188194		0.0797869		0.276827		-0.14107		0.372068		0.313034		0.0057389		-0.262364		-0.174332		-0.111593		-0.1533		0.00292901		0.163314		0.0871413		0.144438		-0.0467063		-0.144105		0.186004		0.174801	0.328777		0.0830069		-0.193642		0.0660358
Stickines (whole grain)	-0.0414822		-0.281962		0.0981254		-0.201673		-0.0832562		0.165006		-0.0204884		-0.0737092		0.260967		0.107824		0.0728187		-0.171296		0.164324		-0.224599		-0.192046		0.355379		-0.212972		0.269804		0.223421		-0.191788		-0.112864	0.425755		-0.234788		-0.321743		0.00208611
Stickines (blended grain)	0.0281174		-0.267558		0.168801		-0.294813		-0.198857		0.131026		-0.19328		-0.233241		0.307885		0.249514		0.125163		-0.127938		0.205819		-0.22587		-0.241299		0.125875		-0.269343		0.276303		0.285641		-0.280456		0.283077	0.81001	**	-0.392826		-0.16152		-0.302248
Stickiness/Hardness (whole grain)	-0.0141274		-0.274757		0.125111		-0.204743		-0.10885		0.232356		-0.0337852		-0.106402		0.256341		0.128956		0.0275192		-0.284805		0.163386		-0.304628		-0.194397		0.188701		-0.223553		0.332979		0.237935		-0.197613		0.0106086	0.135069		-0.247187		-0.430987		-0.0834719
Stickiness/Hardness (blended grain)	0.0210284		-0.254742		0.154275		-0.158245		-0.111899		0.175147		0.0217532		-0.108049		0.30674		0.140899		0.182411		-0.0293101		0.227634		-0.078925		-0.212935		0.163728		-0.113275		0.236359		0.222699		-0.212349		0.325113	0.582067	**	-0.245223		-0.269797		-0.0482894
D-glucose (whole grain)	0.604245	**	0.377941		0.483848	*	0.213909		-0.398669		0.372704		-0.0673393		-0.3751		0.186808		0.341123		0.367634		0.165489		0.355425		-0.013286		-0.348338		0.420295		-0.231165		0.228675		0.315689		-0.344932		-0.125591	-0.265658		-0.232811		-0.31948		-0.204844
D-glucose (blended grain)	-0.00792923		0.127911		-0.0745148		0.143933		0.0920454		0.204738		0.0974294		0.107348		-0.131327		-0.111323		-0.0331304		0.0665964		-0.0695444		0.0451104		0.055735		0.0765277		0.00271137		-0.0922253		-0.0621513		0.0646465		0.340319	0.0544671		-0.16439		-0.18013		-0.0118898
Total oligo saccharide (whole grain)	0.124329		0.402763		-0.0671755		0.142138		-0.0239778		-0.0274444		-0.215985		-0.0624264		-0.278136		0.00589561		-0.0641873		0.109649		-0.125819		-0.00663673		0.0558533		0.0307142		-0.149054		-0.159455		-0.044057		0.00812381		0.0114979	-0.305047		-0.317763		-0.239448		-0.353461
Total oligo saccharide (blended grain)	-0.0554239		0.332608		-0.232801		0.264125		0.204436		0.078671		0.0682446		0.199009		-0.367451		-0.222868		-0.0906064		0.218175		-0.206782		0.192425		0.190708		0.0319737		0.0935839		-0.295221		-0.20821		0.198091		0.162432	-0.076817		-0.281845		-0.214984		-0.415478
Succharose (whole grain)	-0.0108934		0.439261		-0.237569		0.223087		0.141451		-0.101905		-0.121167		0.101655		-0.439873		-0.162416		-0.163498		0.136025		-0.254546		0.0822254		0.197223		-0.101916		-0.0132728		-0.292666		-0.191399		0.156705		0.0446581	-0.378275		-0.255303		-0.139813		-0.262318
Succharose (blended grain)	-0.0810685		0.35612		-0.273626		0.271665		0.231188		-0.00115752		0.054364		0.218788		-0.416762		-0.249389		-0.146783		0.197506		-0.263218		0.182148		0.237113		-0.0308329		0.0998074		-0.335064		-0.249264		0.235946		0.154943	-0.120082		-0.25428		-0.148352		-0.441595
Maltose (whole grain)	-0.220578		0.0614237		-0.278918		-0.00166315		0.190747		-0.0692084		-0.0721626		0.152573		-0.276699		-0.186936		-0.295586		-0.211642		-0.249601		-0.199094		0.163781		-0.129552		-0.114367		-0.0865692		-0.10719		0.106697		0.293888	-0.10553		-0.224616		-0.195337		-0.0106667
Maltose (blended grain)	0.199328		0.304708		0.0672506		0.116424		-0.104382		0.157073		-0.148463		-0.116232		-0.120315		0.0871854		0.109377		0.188914		0.0414586		0.0923995		-0.0502226		0.104762		-0.0597899		-0.0646869		0.0329055		-0.0492139		0.0971437	0.00415301		-0.335208		-0.0694591		-0.630991	**
L-glutamic acid (whole grain)	-0.225096		0.219572		-0.365121		0.185261		0.305262		0.171814		0.0633665		0.284624		-0.391104		-0.305288		-0.00979821		0.29235		-0.146055		0.270273		0.158916		-0.0966373		0.148978		-0.282427		-0.193693		0.178284		0.101342	-0.132739		-0.466784	*	-0.40391		-0.204641
L-glutamic acid (blended grain)	-0.344231		0.0925052		-0.433557		0.0641347		0.337156		-0.0432881		0.00331136		0.310703		-0.367583		-0.322859		-0.173287		0.105558		-0.252015		0.0963212		0.214117		-0.107285		0.0513905		-0.254108		-0.208987		0.209232		-0.033829	-0.0887801		-0.343113		-0.31564		-0.232766
L-amino acid (whole grain)	0.0922951		0.430373		-0.11727		0.234039		0.0582367		-0.140469		-0.0927247		0.0218145		-0.337813		-0.077923		-0.0773239		0.22689		-0.1952		0.209181		0.187677		-0.155564		0.114528		-0.314584		-0.205738		0.154288		-0.0633083	-0.637286	**	0.0369039		-0.0559806		-0.141838
L-amino acid (blended grain)	0.0132871		0.307759		-0.142984		0.196296		0.104583		-0.0627652		-0.0176803		0.0786365		-0.289077		-0.11897		-0.115447		0.181413		-0.219025		0.181231		0.207542		-0.136599		0.118095		-0.312085		-0.220151		0.177732		0.241754	-0.397204		0.0321388		0.0439356		-0.113613
Correlation is significant at 5 % (*) or 1 % (**) by the method of t-test. As a result, the stickiness of blended boiled rice showed a positive correlation with α-amylase activity of chalky grains. And the hardness of whole and chalky blend boild rice showed a positive correlation with the sugars contents. And L-amino acid of whole grain boiled rice showed a positive correlation with the total ol…
Abbreviations, D-glu; D-glusose,Oligo sac; Oligo saccharide, Suc; Succharose, Mal; Maltose, L-glu; L-glutamic acid, L-ami; L-amino acid, Whole rice; 100 % whole rice grains; Blend rice, 30 % chalky grains blended rice.
[truncated: 37 more columns]

## Sheet: S9
			Supplemental Table S9. Sugar contents of boiled rice of 100 % whole rice grains and 30 % chalky rice blended ones in 19 kinds of Japonica rice in 2020.
				Glucose content		Maltose content		Saccharose content
				wole rice	blended rice	wole rice	blended rice	wole rice	blended rice
				(g/100g)	(g/100g)	(g/100g)	(g/100g)	(g/100g)	(g/100g)
			Koshihikari (Saga)	0.071 ± 0.001a	0.079 ± 0.001 a	0.098 ± 0.007 a	0.110 ± 0.008 a	0.316 ± 0.002 a	0.340 ± 0.010 a
			Koshihikari (Ibaragi)	0.055 ± 0.000 b	0.072 ± 0.001 b	0.096 ± 0.009 a	0.110 ± 0.009 a	0.300 ± 0.027 a	0.370 ± 0.012 b
			Koshihikari (Niigata E)	0.066 ± 0.002 a	0.051 ± 0.012 c	0.075 ± 0.008 b	0.094 ±0.001 b	0.246 ± 0.015 b	0.301 ± 0.010 c
			Koshihikari (Niigata F)	0.056 ± 0.002 b	0.063 ± 0.002 b	0.081 ± 0.003 b	0.085 ± 0.001 c	0.262 ± 0.010 b	0.267 ± 0.003 c
			Shinnosuke (Niigata)	0.065 ± 0.004 a	0.062 ± 0.005 b	0.097 ± 0.001 a	0.120 ± 0.009 d	0.320 ± 0.007 a	0.364 ± 0.005 b
			Hitomebore (Miyagi)	0.054 ± 0.003 b	0.041 ± 0.002 c	0.080 ± 0.004 b	0.098 ± 0.003 a	0.250 ± 0.008 b	0.314 ± 0.006 a
			Sasanishiki (Miyagi)	0.060 ± 0.002 a	0.057 ± 0.002 c	0.087 ± 0.012 b	0.106 ± 0.006 a	0.263 ± 0.008 b	0.321 ± 0.015 a
			Kinumusume (Shimane)	0.048 ± 0.001 b	0.064 ± 0.001 b	0.087 ± 0.005 b	0.103 ± 0.005 a	0.278 ± 0.008 a	0.320 ± 0.010 a
			Akitakomachi (Akita)	0.062 ± 0.002 a	0.081 ± 0.004 a	0.102 ± 0.003 a	0.136 ± 0.006 d	0.360 ± 0.015 c	0.450 ± 0.012 d
			Fufufu (Toyama)	0.060 ± 0.002 a	0.057 ± 0.002 c	0.086 ± 0.004 b	0.089 ± 0.003 c	0.261 ± 0.011 b	0.282 ± 0.012 c
			Sagabiyori (Saga)	0.055 ± 0.001 b	0.054 ± 0.009 c	0.095 ± 0.002 a	0.093 ± 0.007 b	0.304 ± 0.014 a	0.295 ± 0.001 c
			Yumeshizuku (Saga)	0.083 ± 0.004 c	0.064 ± 0.002 b	0.106 ± 0.003 a	0.094 ± 0.005 b	0.315 ± 0.010 a	0.285 ± 0.012 c
			Tsuyahime (Shimane)	0.073 ± 0.001 a	0.069 ± 0.002 b	0.102 ± 0.003 a	0.111 ± 0.011 a	0.396 ± 0.017 c	0.418 ± 0.022 d
			Tsugaruroman (Aomori)	0.041 ± 0.003 b	0.069 ± 0.007 b	0.091 ± 0.011 a	0.095 ± 0.015 b	0.285 ± 0.013 a	0.327 ±0.010 a
			Seitennohekireki (Aomori)	0.063 ± 0.002 a	0.083 ± 0.004 a	0.094 ± 0.006 a	0.102 ± 0.009 a	0.289 ± 0.022 a	0.367 ± 0.016 b
			Ginganoshizuku (Iwate)	0.067 ± 0.001 a	0.073 ± 0.002 b	0.105 ± 0.016 a	0.098 ± 0.006 b	0.309 ± 0.010 a	0.336 ± 0.015 a
			Ichihomare (Fukui)	0.057 ± 0.001 b	0.073 ± 0.003 b	0.097 ± 0.013 a	0.089 ± 0.012 b	0.248 ± 0.011 b	0.294 ± 0.014 c
			Morinokumasan (Kumamoto)	0.053 ± 0.001 b	0.076 ± 0.002 a	0.129 ± 0.008 c	0.107 ± 0.009 a	0.385 ± 0.010 c	0.400 ± 0.017 d
			Oidemai (Kagawa)	0.067 ± 0.003 a	0.066 ± 0.002 b	0.102 ± 0.011 a	0.081 ± 0.012 c	0.298 ± 0.019 a	0.317 ± 0.010 a
			Different letters (a, b, c, etc) denote statistically significant differences among 19 kands of Japonica rice. Values are shown as mean ± standard deviation.
